# Supplementary material for: Implication of thermal signaling in neuronal differentiation revealed by manipulation and measurement of intracellular temperature
Source: Nat Commun. 2024 May 9;15:3473. doi: 10.1038/s41467-024-47542-8 (PMC11082174; doi:10.1038/s41467-024-47542-8)
Supplement: Supplementary file 4 — Source data [file 41467_2024_47542_MOESM4_ESM.xlsx]

## Sheet: Figure 1
																														g
		b											f																		temp (℃）	Resonance Frequency
																															26	2869.29
		Time (h)	Neurite length (μm)		Standard error								Temperature of medium (°C)	Fluorescence lifetime (ns)																	26	2869.83
			₋NGF	+NGF	₋NGF	+NGF							27	8.949	9.006	8.94	8.934														26	2869.67				Count
		0	2.20575	2.41925	1.25953	0.96064							29	9.417	9.371	9.637	9.438														26	2868.82			26℃	77
		3	2.04838	1.07213	1.01544	0.76834							31	9.762	10.127	9.953	10.038														26	2869.89			28℃	81
		6	1.16838	1.251	0.66332	0.87506							33	10.43	10.09	10.13	10.209														26	2868.98			30℃	81
		9	2.66675	20.9053	1.40776	3.10686							35	10.624	10.624	10.678	10.647	10.57													26	2869.7
		12	4.5787	38.6369	1.46773	3.08383																									26	2869.73
		18	6.688	47.5253	1.74238	3.94574																									26	2869.73
		24	4.77063	71.5408	1.37081	5.66035																									26	2869.81
		48	9.5097	109.766	1.57131	16.3445																									26	2869.53
																															26	2869.73
																															26	2869.7
																															26	2871.36
																															26	2870.24
																															26	2870.05
													Temperature of medium (°C)	Fluorescence lifetime (ns)																	26	2869.41
													35	7.88962	7.73921	8.09668	7.1766	7.8396	7.83446	7.84106	7.45155	7.7603	7.86963	7.87735	7.75811						26	2869.89
													37	7.87833	8.40513	8.57628	8.59846	8.44987	8.50663	8.70202	8.6099	8.43425	8.38464	8.33457	8.60273	8.06232					26	2869.19
													39	8.85695	8.94853	9.08993	9.15706	8.49235	8.83674	9.07062	9.22773	9.08383	9.04855	9.1757	9.11858	9.14606	9.15625				26	2869.1
													41	9.95854	9.24641	9.79157	9.58083	10.0284	9.66612	9.30166	9.31653	9.35842	9.95318	9.45256	9.2968	9.18688	9.52353				26	2869.77
													43	10.2515	10.5267	10.2108	10.4027	9.74057	10.1405	10.4319	10.2857	9.88592	10.1983	10.3064	10.0844						26	2869.78
																															26	2869.59
																															26	2870.08
																															26	2869.73
		b																													26	2869.91
		₋NGF												+NGF																	26	2869.61
		Time (h)	0	3	6	9	12	18	24	48				Time (h)	0	3	6	9	12	18	24	48									26	2869.63
			26.05	53.64	32.95	0	41.01	27.01	31.37	45.29					31.2	33.09	0	61.58	32.46	41.41	43.39	197.16									26	2870.03
			23.37	0	32.28	0	41.41	31.02	30.74	38.95					35.19	0	0	48.85	35.34	60.79	35.2	46.24									26	2870.08
			0	0	0	0	0	36.23	37.7	29.63					29.19	0	0	48.09	57.77	75.5	100.75	43.48									26	2870.02
			0	0	0	0	0	0	0	28.63					0	0	0	34.44	43.8	70.65	71.13	96.54									26	2869.3
			0	0	0	0	0	0	0	0					0	0	0	45.52	82.68	56	50.09	81.8									26	2869.84
			0	0	0	0	0	0	0	0					0	0	0	44.66	83.02	62.51	61.09	58.29									26	2869.03
			0	0	0	0	0	0	0	0					0	0	0	69.26	81.4	96.8	38.2	86.42									26	2869.44
			0	0	0	0	0	0	0	0					0	0	0	47.49	36.73	42.34	179.46	52.76									26	2869.5
			0	0	0	0	0	0	0	0					0	0	0	69	112.65	119.8	49.02	289.43									26	2869.63
			0	0	0	0	0	0	0	0					0	0	0	0	113.25	0	24.4	249.99									26	2870.03
			0	0	0	0	0	0	0	0					0	0	0	0	65.03	0	28.01	200.35									26	2870.08
			0	0	0	0	0	0	0	0					0	0	0	0	50.66	0	34.78	63.67									26	2870.02
			0	0	0	0	0	0	0	0					0	0	0	0	44.8	0	87.21	36.73									26	2869.3
			0	0	0	0	0	0	0	0					0	0	0	0	60.29	0	0	52.27									26	2869.28
			0	0	0	0	0	0	0	0					0	0	0	0	111.72	0	0	171.14									26	2869.49
			0	0	0	0	0	0	0	0					0	0	0	0	22.59	0	0	1593.95									26	2869.41
			0	0	0	0	0	0	0	0					0	0	0	0	26.59	0	0	84.42									26	2870.35
			0	0	0	0	0	0	0	0					0	0	0	0	87.53	0	0	101.76									26	2869.81
			0	0	0	0	0	0	0	0					0	0	0	0	0	0	0	74.99									26	2869.57
			0	0	0	0	0	0	0	0					0	0	0	0	0	0	0	38									26	2869.72
			0	35.35	0	0	41.93	48.58	53.02	0					26	0	0	35.57	70.04	54.9	53.02	91.63									26	2869.69
			0	0	0	0	44	40.79	24.46	49.25					0	0	0	45.05	43.11	44.88	161.7	49.48									26	2869.79
			0	0	0	0	0	54.24	38.19	27.2					0	0	0	38.28	31.7	127.06	130.73	43.36									26	2870.04
			0	0	0	0	0	36.57	31.78	27.34					0	0	0	37.29	45.89	76.6	87.61	83.5									26	2869.98
			0	0	0	0	0	0	0	31.98					0	0	0	36.32	73.64	93.92	96.63	171.61									26	2869.88
			0	0	0	0	0	0	0	32.33					0	0	0	60.55	111.98	67.92	64.66	63.3									26	2869.57
			0	0	0	0	0	0	0	40.04					0	0	0	0	41.47	52.59	190.24	79.71									26	2869.46
			0	0	0	0	0	0	0	24.43					0	0	0	0	42.31	35.2	88.35	191.81									26	2870.4
			0	0	0	0	0	0	0	24.34					0	0	0	0	42.63	48.04	199.29	40.45									26	2868.83
			0	0	0	0	0	0	0	29.77					0	0	0	0	58.89	54.8	175.66	62.31									26	2869.03
			0	0	0	0	0	0	0	37.36					0	0	0	0	72.01	42	142.07	107.4									26	2869.6
			0	0	0	0	0	0	0	29.77					0	0	0	0	76.17	64.83	62.02	52.23									26	2870.18
			0	0	0	0	0	0	0	0					0	0	0	0	38.79	0	334.44	91.93									26	2869.59
			0	0	0	0	0	0	0	0					0	0	0	0	76.35	0	102.09	111.66									26	2869.44
			0	0	0	0	0	0	0	0					0	0	0	0	46.77	0	106.04	0									26	2869.5
			0	0	0	0	0	0	0	0					0	0	0	0	29.6	0	57.46	0									26	2870.25
			0	0	0	0	0	0	0	0					0	0	0	0	67.31	0	48.3	0									26	2869.9
			0	0	0	0	0	0	0	0					0	0	0	0	70.53	0	105.84	0									26	2869.51
			0	0	0	0	0	0	0	0					0	0	0	0	48.26	0	46.82	0									26	2869.72
			0	0	0	0	0	0	0	0					0	0	0	0	47.37	0	62.51	0									26	2869.73
			38.54	0	28.24	48.96	35.13	55	0	0					0	0	47.05	124.41	64.75	37.38	76.3	86.95									26	2869.51
			88.5	0	0	28.63	35.36	52.69	0	20.86					0	0	0	49.26	32.41	49.1	48.81	41.62									26	2869.25
			0	0	0	41.49	36.97	36.44	0	28.49					0	0	0	42.14	38.49	49.73	107.58	34.1									26	2869.24
			0	0	0	0	50.12	0	0	34.27					0	0	0	45.27	38.28	42.3	76.82	37.25									26	2869.3
			0	0	0	0	93.18	0	0	0					0	0	0	50.59	45.91	74.52	25.74	62.75									26	2869.73
			0	0	0	0	0	0	0	0					0	0	0	36.79	39.21	56.3	43.52	157.51									26	2869.58
			0	0	0	0	0	0	0	0					0	0	0	65.42	39.34	66.93	36.21	42.95									26	2868.53
			0	0	0	0	0	0	0	0					0	0	0	0	48.96	35.42	32.71	50.68									26	2869.52
			0	0	0	0	0	0	0	0					0	0	0	0	33.71	44.87	169.91	71.04									26	2869.69
			0	0	0	0	0	0	0	0					0	0	0	0	46.22	89.89	147.16	101.34									28	2869.58
			0	0	0	0	0	0	0	0					0	0	0	0	0	0	89.47	124.61									28	2869.52
			0	0	0	0	0	0	0	0					0	0	0	0	0	0	74.6	81.91									28	2869.56
			0	0	0	0	0	0	0	0					0	0	0	0	0	0	116	81.83									28	2869.81
			0	0	0	0	0	0	0	0					0	0	0	0	0	81.44	81.24	62.31									28	2869.6
			0	0	0	0	0	0	0	0					0	0	0	0	0	61.5	87.82	65.31									28	2868.79
			0	0	0	0	0	0	0	0					0	0	0	0	0	95.61	75.23	78.85									28	2869.05
			0	0	0	0	0	0	0	0					0	0	0	0	0	75.97	0	65.31									28	2868.9
			0	0	0	0	0	0	0	0					0	0	0	0	0	49.78	0	214.13									28	2869.55
			0	0	0	0	0	0	0	0					0	0	0	0	0	48.3	0	0									28	2869.49
			0	0	0	0	0	0	0	0					0	0	0	0	0	39.4	0	50.05									28	2869.4
			0	38.94	0	65.85	38.76	44.48	41.8	0					31.22	52.68	53.03	62.82	38.08	47.87	113.38	100.2									28	2869.71
			0	35.94	0	28.41	0	36.89	28.5	28.23					40.74	0	0	42.62	65.81	95.97	51.14	62.38									28	2869.81
			0	0	0	0	0	35.1	33.73	26.89					0	0	0	33.47	36.67	63.13	68.496	75.99									28	2869.32
			0	0	0	0	0	0	30.36	28.23					0	0	0	37	52.18	65.99	69.1	54.43									28	2869.24
			0	0	0	0	0	0	0	51.15					0	0	0	48.35	43.5	124.71	46.24	136.67									28	2869.58
			0	0	0	0	0	0	0	61.33					0	0	0	37.19	61.31	118.61	98.05	49.05									28	2869.25
			0	0	0	0	0	0	0	37.79					0	0	0	84.79	27.07	59.68	92.35	248.6									28	2869.57
			0	0	0	0	0	0	0	24.48					0	0	0	0	52.47	84.27	115.97	171.02									28	2869.61
			0	0	0	0	0	0	0	39.42					0	0	0	0	32.85	101.21	94.23	104.97									28	2869.41
			0	0	0	0	0	0	0	28.23					0	0	0	0	43.5	48.14	170.06	103.67									28	2869.3
			0	0	0	0	0	0	0	0					0	0	0	0	97.82	51.37	55.8	114.8									28	2869.9
			0	0	0	0	0	0	0	0					0	0	0	0	0	56.52	58.07	55.86									28	2869.63
			0	0	0	0	0	0	0	0					0	0	0	0	0	44.28	64.9	207.8									28	2870.05
			0	0	0	0	0	0	0	0					0	0	0	0	0	69.7	53.7	63.53									28	2869.83
			0	0	0	0	0	0	0	0					0	0	0	0	0	51.67	46.32	45.14									28	2869.52
			0	0	0	0	0	0	0	0					0	0	0	0	0	95.12	91.71	67.64									28	2869.37
			0	0	0	0	0	0	0	0					0	0	0	0	0	128.48	0	133.85									28	2869.4
			0	0	0	0	0	0	0	0					0	0	0	0	0	152.53	0	139.57									28	2869.47
			0	0	0	0	0	0	0	0					0	0	0	0	0	69.56	0	101.44									28	2869.48
			0	0	0	0	0	0	0	0					0	0	0	0	0	57.7	0	0									28	2869.46
							0			0								74.69	47.86	79.59	57.05	103.83									28	2869.67
							0			24.43								46	36.24	53.98	102.13	90.62									28	2869.74
							0			20.86								59.3	55.41	56.03	102.13	147.61									28	2869.22
							0			0								65.65	69.87	49.34	120.99	55.06									28	2869.32
							0			0								59.65	35.71	62.97	44.53	246.87									28	2869.42
							0			0								43.49	38.22	42.53	113.15	122.81									28	2869.57
							0			0								68.54	84.05	101.92	96.03	323.18									28	2869.66
							0			0								38.58	40.99	0	165.47	185.5									28	2868.89
							0			0								55.97	34.84	0	50.57	208.58									28	2869.36
							0			0								38.49	47.09	0	57.69	83.49									28	2869.33
							0			0								58.1	70.4	0	72.97	62.52									28	2869.48
							0			0								0	41.34	0	78.97	106.54									28	2869.47
							0			0								0	0	0	133.14	211.29									28	2869.8
							0			0								0	0		124.53	48.76									28	2870.03
							0			0								0	0		69.59	90.65									28	2869.54
							0			0								0	0		68.29	41.63									28	2869.33
							0			0								0	0		0	36.38									28	2869.68
							0			0								0	0		0	56.18									28	2869.19
							0			0								0	0		0	190.63									28	2869.88
							0			0								0	0		0	157.55									28	2869.71
										0																					28	2867.67
																															28	2869.81
																															28	2869.03
																															28	2869.79
		Count	80	80	80	80	100	80	80	101					80	80	80	100	100	93	100	100									28	2869.47
																															28	2869.25
																															28	2869.61
														P value	0.446812	0.223639	0.470244	6.26177e-08	2.15576e-19	3.4425e-16	1.02526e-20	1.0712e-08									28	2869.59
																															28	2869.8
																															28	2869.44
																															28	2869.77
																															28	2870.06
																															28	2869.78
																															28	2870.24
																															28	2869.4
																															28	2869.11
																															28	2869.78
																															28	2869.57
																															28	2868.41
																															28	2870.11
																															28	2869.56
																															28	2870.52
																															28	2869.58
																															28	2869.82
																															28	2869.7
																															28	2869.13
																															28	2869.57
																															28	2869.49
																															28	2868.78
																															28	2869.52
																															30	2869.48
																															30	2870.08
																															30	2870.31
																															30	2869.39
																															30	2869.63
																															30	2869.42
																															30	2868.65
																															30	2869.49
																															30	2868.63
																															30	2869.47
																															30	2869.37
																															30	2869.09
																															30	2869.51
																															30	2869.06
																															30	2869.19
																															30	2869.51
																															30	2869.12
																															30	2871.05
																															30	2869.59
																															30	2869.94
																															30	2869.22
																															30	2869.75
																															30	2869.52
																															30	2869.61
																															30	2869.13
																															30	2869.87
																															30	2869.28
																															30	2869.18
																															30	2869.38
																															30	2869.28
																															30	2869.37
																															30	2869.35
																															30	2869.71
																															30	2869.16
																															30	2869.17
																															30	2869.18
																															30	2869.5
																															30	2869.52
																															30	2869.55
																															30	2869.55
																															30	2869.12
																															30	2869.24
																															30	2869.31
																															30	2869.18
																															30	2869.6
																															30	2868.86
																															30	2869.01
																															30	2869.74
																															30	2869.46
																															30	2869.43
																															30	2869.33
																															30	2867.57
																															30	2868.93
																															30	2869.16
																															30	2869.35
																															30	2869.16
																															30	2869.51
																															30	2869.31
																															30	2869.39
																															30	2869.65
																															30	2869.61
																															30	2869.82
																															30	2869.27
																															30	2869.28
																															30	2869.26
																															30	2869.39
																															30	2870.1
																															30	2869.54
																															30	2869.17
																															30	2869.17
																															30	2869.52
																															30	2869.51
																															30	2868.27
																															30	2869.85
																															30	2869.56
																															30	2869.7
																															30	2869.46
																															30	2869.61
																															30	2869.42
																															30	2869.23
																															30	2869.4

## Sheet: Figure 2
		b																					d
			7.5	7.5	7.5	7.5	7.5	7.5	7.5	7.5	7.5	7.5	7.5	7.5	7.5	7.5	7.5	7.5	7.5	7.5					Heating on the nucleus							Heating on the cytoplasm
			7.5	7.5	7.5	7.5	7.5	7.5	7.52222	7.52222	7.5	7.5	7.5	7.52222	7.56667	7.52222	7.5	7.5	7.5	7.5				Laser intensity (μW)	100	150	200	250	300		Laser intensity (μW)	100	150	200	250	300
			7.5	7.5	7.5	7.5	7.5	7.5	7.52222	7.52222	7.5	7.5	7.5	7.52222	7.54444	7.5	7.5	7.5	7.5	7.5				ΔFluorescence lifetime (ns)	0.589039	1.28179	1.87338	2.25232	2.63577		ΔFluorescence lifetime (ns)	0.589039	1.28179	1.87338	2.25232	2.63577
			7.5	7.5	7.52222	7.58889	7.7	7.56667	7.52222	7.52222	7.5	7.5	7.5	7.5	7.5	7.5	7.5	7.54444	7.54444	7.5					0.43618	0.891764	1.72227	1.53111	1.35914			0.43618	0.891764	1.68914	1.53111	2.73652
			7.52222	7.52222	7.65556	8.1	8.07778	7.81111	7.87778	7.65556	7.54444	7.52222	7.52222	7.5	7.5	7.5	7.5	7.58889	7.56667	7.72222					0.416391	0.649475	1.62613	2.1421	2.7346			0.416391	0.649475	1.62613	2.1421	2.7346
			7.52222	7.58889	7.83333	8.43333	8.61111	8.47778	8.56667	8.05556	7.78889	7.58889	7.52222	7.5	7.5	7.5	7.5	7.52222	7.54444	8.01111					0.206676	0.350141	1.01672	2.37402	2.38244			0.206676	0.350141	1.01672	2.01121	2.38244
			7.54444	7.7	8.32222	8.83333	8.98889	8.92222	8.94444	8.92222	8.38889	7.7	7.52222	7.5	7.5	7.5	7.5	7.54444	7.58889	7.58889					0.250681	0.649738	1.32352	1.61439	2.40963			0.250681	0.649738	1.32352	2.37402	2.40963
			7.56667	7.72222	8.32222	8.7	8.78889	9.12222	9.21111	9.58889	8.98889	8.16667	7.87778	7.63333	7.54444	7.5	7.5	7.52222	7.52222	7.5					0.221754	0.757851	1.20299	2.37543	2.86944			0.221754	0.757851	1.20299	1.61439	2.86944
			7.5	7.76667	8.67778	9.14444	9.27778	9.52222	9.74444	10.1222	9.5	8.78889	8.1	7.83333	7.7	7.52222	7.52222	7.5	7.5	7.5					0.0976742	0.990987	1.35231	1.15098	2.9696			0.0976742	0.331236	1.35231	2.11382	1.70317
			7.52222	7.72222	8.41111	9.1	9.23333	9.45556	9.65556	10.1667	9.7	9.23333	8.47778	7.83333	7.7	7.52222	7.54444	7.5	7.5	7.5					0.150349	1.17695	1.42095	2.11382	1.70317			0.150349	0.990987	1.42095	1.81164	2.06388
			7.52222	7.61111	8.14444	8.65556	8.83333	9.14444	10.0333	10.3222	10.1222	9.65556	9.27778	8.34444	7.76667	7.52222	7.5	7.5	7.5	7.5					0.761919	0.840278	1.06798	1.54973	2.06388			0.274527	0.840278	1.06798	1.46155	2.74624
			7.5	7.52222	7.7	8.03333	8.25556	8.58889	9.94444	10.3	10.2556	9.76667	9.65556	9.01111	8.25556	7.67778	7.54444	7.5	7.5	7.5					0.874687	1.14576	1.70928	2.97354	3.24438			0.14551	0.95851	1.84114		1.84615
			7.52222	7.54444	7.52222	7.63333	7.74444	7.98889	8.65556	9.58889	10.1889	9.81111	9.21111	8.63333	8.36667	7.83333	7.54444	7.5	7.5	7.5					0.491198	1.90868	2.32171	1.25629				0.123845	1.0916	1.47617		1.95169
			7.5	7.54444	7.52222	7.61111	7.7	7.67778	7.65556	8.27778	9.16667	9.27778	8.63333	8.12222	7.98889	7.65556	7.5	7.5	7.5	7.5					0.509635	0.68782	1.91666	2.33832					0.953883			2.3777
			7.52222	7.52222	7.5	7.54444	7.61111	7.61111	7.58889	7.87778	8.3	8.61111	8.18889	7.96667	7.96667	7.61111	7.5	7.5	7.5	7.5					0.342882	0.838392	1.21316						0.53502
			7.56667	7.58889	7.5	7.5	7.52222	7.54444	7.52222	7.61111	7.74444	7.76667	7.61111	7.65556	7.67778	7.52222	7.5	7.5	7.52222	7.5					0.248751	0.743915
			7.5	7.52222	7.5	7.5	7.5	7.5	7.5	7.52222	7.52222	7.52222	7.54444	7.63333	7.56667	7.5	7.54444	7.5	7.5	7.5
			7.52222	7.52222	7.5	7.5	7.5	7.5	7.5	7.5	7.5	7.52222	7.5	7.52222	7.54444	7.52222	7.56667	7.5	7.5	7.5
			7.52222	7.52222	7.5	7.5	7.5	7.5	7.5	7.5	7.5	7.52222	7.5	7.5	7.5	7.52222	7.54444	7.54444	7.52222	7.5
			7.56667	7.56667	7.5	7.5	7.5	7.5	7.5	7.5	7.5	7.5	7.5	7.5	7.5	7.5	7.5	7.58889	7.56667	7.5				Count	14	14	13	12	10			11	13	11	9	12

## Sheet: Figure 3
		c							d								e					f						g
			ΔT (°C)							Heating time (min)
			0 °C	2 °C	3 °C	5 °C				0	10	20	30	60				No heating	Heating				No heating	Heating on the cytoplasm					No heating	Heating on the cytoplasm
			56	80	108.7	103.1				35.5	0	0	0	108.7				33.9	77.5				0	127					107.9	56
			0	0	206.9	165.8				33.4	138	101.2	178	206.9				71	128.3				28	53					115.18	88.4
			60	0	0	132.5				0	86	164.4	207	0				109	216				28.3	94					68	85.8
			66.3	82.2	82.3	283.9				0	0	357.3	90.4	82.3				171.2	194.7				56	137					122.3	82.6
			0	178	147.6	80.3				106	0	71.8	192	147.6				67	54.5				73	187					118.2	177
			108.5	0	86.4	0				0	81.7	185.5	279	86.4				64.2	125.7				59	47					126.4	115.8
			0	153	163.3					0	0	124.9	393	163.3				143.9					63	0					80	94.2
			0	0	169.7					0	0	167.9	171.8	169.7				62.5					56	54					104.7	169
			32.9	0						74	59.7							36.7					55	0					47.8	73.8
			0	0						195	0							47.9					0	109					33.6	0
			80.5	172						0	57.9							82.1					78	0					37.1	62.6
			67.8	0						48	182.8							46.4					153						140	78.7
			52.4	0						46	0							63.2					134						136	0
			163	71.5						56.5								54.7					78						87.1	123.9
			66	53.1						68.6								175.7					80						0	147
			0	0						0								43.2					0						59.1
			60	56.9						0								80					150						99.5
			72	73.9						44.1								88.2					84						102.8
			100.4	91.4						0								41.9					40						91.9
			0	135.3						0								98.8					156						122.6
			85	0						0								38.5					0						74.3
			177	0						113.8								36.1					68						37.8
			0	0						43.5								31.7					0						50.8
			0	106.4						0								0					101.4						89.6
			71.5	130						0								0					0						0
			0	130.3						78								0					277						55.7
			0	139.5						0								0					39						47
			0							0													119						0
			90.8							0													84						101.3
			0							72.6								P value	0.00191153				111						46.29
			118							0													0						136.1
			76.1							110.7													0						0
			0							137													47.6						77.6
			0							0													170						56.1
			0							0													0						71
			53							0													0						118.8
			0							81.7													0						76.9
			0							119.1													0						55
			0							152.1													0						45
			0							0													119.6						51.7
			28							62.3																			74.6
			23							250.8																			97.2
			97							57.8													P value	0.308534					89.9
			0							75.5																			77.2
			0							0																			71
			0							140.1																			151
			20							0																			83.1
			0							60.8																			54.2
			0							67																			55.2
			267							0																			124.9
			0							0																			0
			45							0																			47.2
			86							54.7																			58.1
			0							52.3																			31
			0							0																			111.6
			0							0																			44.8
			0							0																			57.4
			0							0																			75.4
			71							79																			150.5
			0							0																			52.7
			0							0																			46.2
			0							0																			90.7
			0							0																			0
			215.6							0																			197.6
			0							0																			113.6
			73.1							0																			47.4
			0							72.6																			64.7
			61.8							0																			108.6
			48.2							0																			66
			54.2							0																			139.6
			56.1							0																			104
			0							0																			70.8
			0							0																			50.7
			50.8							0
			0							0
			67.2							0																			P value	0.131909
			0							0
			0							0
			0							0
			93.9							49.2
			0							156.4
			0							97
			0							47.3
			0							35.6
			38.1							76.6
			74.1							37.4
			102.2							59
			0							0
			61.7							68.7
			0							130.5
			0							83.7
			86.1							94.6
			89.4							0
			0							0
			43.6							58.1
			91.9							45
										282.6
										152.7
			P value	0.0233492	1.91062e-05	7.6476e-05				177.8
										124.2
										97
										40.7
										76
										53.14
										0
										105.3
										176.7
										0
										0
										0
										0
										0
										0
										83.8
										133.3
										0
										0
										105.2
										219.7
										0
										70.6
										173.9
										198.5
										0
										325.5
										0
										210.9
										48.1
										105
										40.7
										146.3
										58
										71.8
										35.3
										205.2
										167.7
										230.1
										47.8
										61.7
										132.6
										130.4
										67.1
										265.3
										86.4
										128.3
										126
										73.7
										35
										0
										75
										154.4
										32.4
										320.2
										267.1
										0
										100
										96.3
										56
										60
										71.5
										215.6
										73.1
										48.2
										139.9
										107
										75.3
										81.2
										51.2
										0
										0
										0
										0
										0
										0
										0
										0
										0
										0
										0
										0
										0
										0
										0
										0
										0
										0
										0
										0
										P value	0.30541	0.000424382	8.32712e-07	0.0137338

## Sheet: Figure 4
		c						d
				No heating	Heating				No heating	Heating
			Diff	20	11				53	37.3		P value	0.019868
			Non-diff	164	27				54.6	93
			All	184	38				38.9	31.5
									46.2	31.1
			Diff. rate (%)	0.108696	0.289474				86	31.1
									38.6	41
									74.6	57.4
			P value	0.00134716					50	29.2
									63.3	58
									32.4	31.1
									74	60.9
									43.5	0
									69.5	0
									104	0
									62.9	0
									55.1	0
									50	0
									36	0
									44.1	0
									40.5	0
									0	0
									0	0
									0	0
									0	0
									0	0
									0	0
									0	0
									0	0
									0	0
									0	0
									0	0
									0	0
									0	0
									0	0
									0	0
									0	0
									0	0
									0	0
									0
									0
									0
									0
									0
									0
									0
									0
									0
									0
									0
									0
									0
									0
									0
									0
									0
									0
									0
									0
									0
									0
									0
									0
									0
									0
									0
									0
									0
									0
									0
									0
									0
									0
									0
									0
									0
									0
									0
									0
									0
									0
									0
									0
									0
									0
									0
									0
									0
									0
									0
									0
									0
									0
									0
									0
									0
									0
									0
									0
									0
									0
									0
									0
									0
									0
									0
									0
									0
									0
									0
									0
									0
									0
									0
									0
									0
									0
									0
									0
									0
									0
									0
									0
									0
									0
									0
									0
									0
									0
									0
									0
									0
									0
									0
									0
									0
									0
									0
									0
									0
									0
									0
									0
									0
									0
									0
									0
									0
									0
									0
									0
									0
									0
									0
									0
									0
									0
									0
									0
									0
									0
									0
									0
									0
									0
									0
									0
									0
									0
									0
									0
									0
									0
									0
									0
									0
									0
									0
									0
									0
									0
									0
									0
									0
									0

## Sheet: Figure 5
		b					c							e
			Whole cell					Cytoplasm		Nucleus					Whole cell
			ctrl	NGF				ctrl	NGF	ctrl	NGF				ctrl	NGF
			9.74234	10.1943				9.4	9.9648	9.51	9.9863				2869.27	2869.28		P value	0.027601
			9.4669	10.1492				9.38	10.1045	9.65	10.0533				2869.3	2869.25
			9.94913	10.0421				9.63	10.1133	9.96	10.1678				2869.19	2869.32
			9.76179	9.96971				9.45	9.73	9.75	9.69235				2869.06	2869.33
			9.79201	9.90079				9.64	9.88586	9.61	9.92158				2869.28	2869.2
			9.72494	9.98685				9.72	9.94732	9.79	10.0606				2869.18	2869.2
			10.0765	9.87496				9.67	9.90932	9.97	9.61177				2869.19	2869.34
			9.81719	10.1717				9.75	9.94258	9.83	9.81569				2869.14	2869.43
			9.78242	10.187				9.7	9.94896	9.93	9.80274				2869.53	2869.34
			10.0303	10.2478				9.74	9.93796	9.89	10.135				2869.12	2869.29
			9.68936	10.1302				9.4	10.0229	9.4	10.0269				2869.16	2869.17
			9.84289	10.0429				9.53	9.94718	9.61	9.893				2869.45	2869.17
			9.72016	10.0419				9.86	10.105	9.91	10.2553				2869.46	2869.16
			10.1642	9.99523				9.86	10.1874	9.79	10.082				2869.22	2868.89
			10.0968	10.1759				9.84	10.1458	9.92	10.214				2869.26	2869.12
			9.80122	10.3095				9.54	10.8254	9.98	10.0718				2869.04	2869.4
			9.95777	10.2736				9.7	10.0386	9.83	10.0326				2869.29	2869.15
			9.52056	9.79781				9.57	10.2433	9.87	10.0701				2869.17	2869.32
			9.58534	9.89997				9.54	10.2074	10.08	10.0452				2869.23	2869.76
			9.80517	10.0576				9.76	10.1019	9.97	10.2476				2869.27	2869.1
			9.89334	9.90079				9.66	10.1341	9.85	10.1872				2869.26	2869.41
			9.90479	10.2475				9.89	10.0464	9.87	10.2117				2869.35	2869.45
			10.0127	10.0087				9.82	9.95819	9.84	10.1219				2869.28	2869.44
			9.77696	10.1717				9.78	9.98607	9.87	10.204				2869.4	2869.46
			9.74609	10.187				9.37	10.0449	10.04	10.2236				2869.49	2869.47
			9.70902	10.2478				9.61	9.73709	9.93	9.76482				2869.43	2869.42
			9.98809	10.1302				9.63	9.64614	9.89	10.7886				2869.33	2869.31
			9.80999	10.0429				9.67	10.0089	9.87	10.2093				2869.36	2869.28
			9.78441	10.0419				9.93	9.98113	10.11	9.77267				2869.44	2869.32
			10.0858	9.99523				9.81	9.94735	9.89	9.91042				2869.45	2869.17
			10.093	10.1759					9.98194		9.99098				2869.32	2869.29
			9.80122	10.3095					9.95758		10.2467				2869.48	2869.26
			9.89795	9.98646					10.0399		10.1353				2869.27	2869.28
			9.87728	10.1021					10.1476		10.2533				2869.21	2869.13
			9.84929	10.0876					10.2062		10.2561				2869.29	2869.26
			9.70759	10.2004					10.0923		10.0641				2869.17	2869.12
			9.7823	10.2311					9.96755		9.95633				2869.28	2869.17
			9.713	10.0782					10.8546		11.0648				2869.16	2869.29
			10.0336	9.96194					10.2311		10.4099				2869.61	2869.04
			9.85159	10.9597					10.2975		10.1796				2869.36	2869.25
				10.3205					10.1339		10.324				2869.42	2869.24
				10.2386					10.1373		10.3918				2869.64	2869.26
				10.2289					10.2607		10.2342				2869.49	2869.47
				10.2645					10.2921		10.2551				2869.22	2869.22
															2869.23	2869.27
															2869.23	2869.12
			P value	2.11287e-11				9.66167	10.0773	9.847	10.1214				2869.21	2869.43
															2869.22	2869.35
															2869.24	2869.41
							P value	1.94238e-13		8.58303e-07					2869.28	2869.22
															2869.24	2869.35
															2869.39	2869.22
															2869.36	2869.27
															2869.44	2869.3
															2869.47	2869.28
															2869.42	2869.28
															2869.41	2869.36
															2869.36	2869.39
															2869.27	2869.36
															2869.29	2869.32
															2869.36	2869.32
															2869.38	2869.31
															2869.34	2869.29
															2869.34	2869.22
															2869.3	2869.29
															2869.33	2869.16
															2869.25	2869.15
															2869.37	2869.27
															2869.36	2869.59
															2869.27	2869.64
															2869.27	2869.18
															2869.21	2869.24
															2869.26	2869.23
															2869.27	2869.34
															2869.33	2869.33
															2869.14	2869.33
															2869.27	2869.17
															2869.31	2869.14
															2869.31	2869.12
															2869.26	2869.17
															2869.19	2869.19
															2869.25	2869.18
															2869.24	2869.14
															2869.36	2869.21
															2869.15	2869.25
															2869.14	2869.35
															2869.28	2869.25
															2869.32	2869.15
															2869.28	2869.24
															2869.18	2869.14
															2869.3	2869.15
															2869.27	2869.23
															2869.29	2869.21
															2869.32	2869.49
															2869.17	2869.53
															2869.19	2869.46
															2869.28	2869.14
															2869.17	2869.2
															2869.35	2868.97
															2869.38	2869.21
															2869.32	2869.41
															2869.18	2869.06
															2869.31	2869.06
															2869.29	2869.35
															2869.09	2869.12
															2869.42	2869.48
															2869.32	2869.21
															2869.18	2869.25
															2869.19	2869.19
															2869.36	2869.16
															2869.32	2869.18
															2869.26	2869.11
															2869.23	2869.2
															2869.23	2869.27
															2869.38	2869.11
															2869.25	2869.2
															2869.43	2869.39
															2869.12	2869.36
															2869.16
															2869.32
															2869.37
															2869.42
															2869.45
															2869.51
															2869.46
															2869.42
															2869.12
															2869.47
															2869.23
															2869.25
															2869.37
															2869.18
															2869.2
															2869.03
															2869.3
															2869.48

## Sheet: Figure 6
		b								d
				NGF							Nucleus		NGF						Cytoplasm		NGF
			Ctrl	-	ActD	CHX	CytD					Ctrl	-	ActD	CHX	CytD				Ctrl	-	ActD	CHX	CytD
			41.8	76.3	82.52	0	0					9.77837	9.893	9.27509	9.78804	9.62				9.62032	10.1458	9.32001	9.61819	9.76
			28.5	48.81	114.95	0	0					9.8324	10.2553	9.43545	10.0433	9.23				9.4	10.8254	9.55453	10.051	9.84
			33.73	107.58	35.53	0	0					9.87303	10.082	9.05273	9.78081	10.02				9.38	10.0386	9.09749	9.82981	9.98
			30.36	76.82	133.54	0	0					10.2168	10.214	9.41794	9.33432	9.89				9.63	10.2433	9.40108	9.73162	9.88
			0	25.74	43.23	0	0					10.171	10.0718	9.10784	10.1527	9.99				9.45	10.2074	9.12173	9.10265	9.51
			0	43.52	98.27	0	0					10.2212	10.0326	9.20656	10.2802	10.12				9.64	10.1019	9.13208	10.1095	9.97
			0	36.21	81.04	0	0					10.2516	10.0701	9.08569	9.83571	9.96				9.72	10.1341	9.13917	10.0082	10
			0	32.71	101.73	0	0					10.1081	10.0452	9.12618	10.0662	10.01				9.67	10.0464	9.6008	9.56349	9.73
			0	169.91	33.64	0	0					9.90244	10.7886	9.94595	10.1043	9.93				9.75	9.95819	9.54693	9.99905	9.72
			0	147.16	105.44	0	0					9.98056	10.2093	9.20636	10.2264	10.22				9.7	9.98607	9.5697	10.0072	9.96
			0	89.47	77.9	0	0					9.66642	9.77267	9.16591	10.0322	9.91				9.74	10.0449	9.95273	9.45451	9.79
			0	74.6	77.9	0	0					9.85359	9.91042	9.30275	10.11	9.77				9.4	9.73709	9.25061	9.79847	9.88
			0	116	48.73	0	0					9.75748	9.99098	9.40277	10.101	10.14				9.53	9.64614	9.17987	9.31538	9.98
			0	81.24	138	0	0					10.1969	10.2467	9.11438	9.98221	9.95				9.86	10.0089	9.63392	9.25895	9.94
			0	87.82	0	0	0					10.0829	10.1353	8.973	10.2713	10.12				9.86	9.98113	9.37856	9.10755	10.06
			0	75.23	0	0	49.81					10.111	10.02	9.10169	9.13784	9.9				9.84	9.94735	10.0874	8.96693	9.91
			0	0	0	0	35.54					9.51	10.03	9.56759	9.71962	10.56				9.54	9.98194	9.42121	9.60668	10.01
			0	0	0	44.03	36.26					9.65	10.07	10.1247	9.73847	10.19				9.7	9.95758	9.51075	9.14385	10.07
			0	0	0	34.54	0					9.96	10.2476	10.084	9.71551	9.93				9.57	10.0399	9.65304	9.43136	9.48
			0	0	0	0	0					9.75	10.1872	8.98886	9.79022	9.82				9.54	10.1476	9.62756	9.61657	9.41
			0	43.39	41.94	0	0					9.61	10.2117	9.57196	9.83697	9.94				9.76	10.2062	9.70562	9.72108	9.65
			0	35.2	64.08	0	0					9.79	10.1219	9.91967	9.68216	9.79				9.66	10.0923	9.55131	9.61965	9.77
			0	100.75	43.668	0	0					9.97	10.204	9.17639	9.75437	9.96				9.89	9.96755	9.69983	9.52741	9.71
			0	71.13	107.41	0	0					9.83	10.2236	9.53762	9.79149	9.8				9.82	10.8546	9.61508	9.50325	9.58
			0	50.09	82.99	0	0					9.93	9.76482	9.2439	9.84941	9.92				9.78	10.2311	8.8441	9.74809	9.48
			0	61.09	29	0	0					9.89	9.96	9.97159	10.1034	9.95				9.37	10.2975	9.42071	10.0109	9.65
			0	38.2	44.26	0	0					9.4	10.2551	9.82706	9.96826	9.94				9.61	10.1339	9.63993	9.38208	9.68
			0	179.46	51.67	0	0					9.61	9.73	10.0975	9.78472	10.09				9.63	10.1373	9.50053	9.70561	9.78
			0	49.02	46.57	0	0					9.91	9.82	9.18809	9.78254	9.98				9.67	10.2607	9.51157	9.60654	9.8
			0	24.4	40.18	0	0					9.79	10.09	9.21398	9.93458	9.98				9.93	10.2921	9.67981	9.54769	9.78
			0	28.01	47.99	0	0					9.92	9.99	9.25945	9.98911	9.84				9.81	9.74	9.99475	9.23487	9.69
			0	34.78	0	0	0					9.98	10.16	9.82515	10.1432					10.1513	9.87	9.07592	9.58212
			0	87.21	0	0	0					9.83	10.04	9.79131	10.064					10.0883	9.91	10.0192	9.3781
			0	0	0	0	0					9.87	10.2533	9.97212	9.93951					10.0666	9.9648	9.6253	9.07666
			0	0	0	0	0					10.08	10.2561	10.0967	9.56318					9.77749	10.1045	9.80866	9.28126
			0	0	0	0	36.16					9.97	10.0641	9.57796	9.60223					9.99074	10.1133	9.89368	9.23135
			0	0	0	0	0					9.85	9.95633	9.97401	9.86499					10.1632	9.73	9.76591	9.44482
			0	0	0	43.01	0					9.87	10.0648	9.9628	9.60159					10.0196	9.88586	8.98545
			0	0	0	90.37	0					9.84	10.4099	9.66261	10.0267					10.1989	9.94732	9.9971
			0	0	0	0	0					9.87	10.1796	9.60933	9.96071					10.0292	9.90932	9.83578
			31.37	113.38	42.59	0	0					10.04	10.324	10.0445	9.90189					10.1513	9.94258	9.84952
			30.74	51.14	32.83	0	0					9.93	10.3918		9.99787					8.90401	9.94896	9.8767
			37.7	68.496	76.07	0	0					9.89	10.2342							9.73871	9.93796	9.55796
			0	69.1	109.48	0	0					9.87	9.9863							9.68969	10.0229	9.86786
			0	46.24	55.44	0	0					10.11	10.0533							9.58649	9.94718	10.0786
			0	98.05	96.16	0	0					9.89	10.1678							9.97512	10.12
			0	92.35	31.07	0	0					10.0369	9.69235							9.98008	10.08
			0	115.97	150.63	0	0					9.95731	9.92158							9.89616	9.83
			0	94.23	35.78	0	0					10.1266	10.0606							9.83851	9.98
			0	170.06	25.54	0	0					10.1821	9.61177							9.6878	9.9
			0	55.8	0	0	0					9.90346	9.81569							9.85213	9.94
			0	58.07	0	0	0					10.1133	9.80274							9.71801	9.93
			0	64.9	0	0	0					10.5867	10.135							9.74877	10.14
			0	53.7	0	0	0					9.88156	10.0269							9.711	9.57
			0	46.32	0	0	0					10.0546	10.15							9.66853	10.06
			0	91.71	0	0	0					9.79306	10.05							9.87028	9.99
			0	0	0	0	0					10.1631	9.94							9.92408	9.71
			0	0	0	0	0					10.1987	10.1							9.04854	9.9
			0	0	0	0	0					10.186	9.93							9.53461	10.105
			0	0	0	0	0					10.2536	10.1							9.80142	10.1874
			53.02	53.02	60.93	0	0					10.0364	10.01							9.86397	9.87
			24.46	161.7	28.98	0	0					10.2551	10.39							9.79769	10.06
			38.19	130.73	56.62	0	26.22					9.40352	10.07							10.032	9.98
			31.78	87.61	87.66	0	45.57					10.2395	10.17							10.1896	9.95
			0	96.63	108.08	0	28.15					10.1734	10.79							9.67773	10.05
			0	64.66	63.73	0	0					10.0752	9.8							9.62669	10.02
			0	190.24	194.18	0	0					10.2312	10.45							10.0752	9.97
			0	88.35	24.65	0	0					10.2215	10.06							9.87429	9.93
			0	199.29	40.13	0	0					9.95874	10.02							9.84085	9.95
			0	175.66	42.32	0	0					9.10849	10.1							10.0175	9.96
			0	142.07	81.02	0	0						9.98								10.22
			0	62.02	32.15	0	0
			0	334.44	50.9	0	0
			0	102.09	0	0	0
			0	106.04	0	0	0						P value	2.68127e-18	3.6926e-06	0.00137694					P value	6.43609e-17	7.82537e-17	6.0235e-08
			0	57.46	0	0	0
			0	48.3	0	0	0
			0	105.84	0	0	0
			0	46.82	0	0	0
			0	62.51	0	0	0
				57.05	96.72	0	0
				102.13	30.6	0	0
				102.13	63.87	0	0
				120.99	35.53	0	0
				44.53	36.76	0	0
				113.15	28.19	0	0
				96.03	84.01	0	0
				165.47	41.35	0	0
				50.57	81.45	0	0
				57.69	64.98	0	0
				72.97	36.67	0	0
				78.97	76.52	0	0
				133.14	52.42	0	0
				124.53	65.87	0	0
				69.59	48.03	0	117.8
				68.29	61.45	0	60
				0	47	0	89
				0	0		98
				0	0		122
				0	0		73
					102.9		63
					37.36		62
					107.3		175
					48		72.4
					54.8		47.6
					96.19		82
					57.24		126
					41.48		120
					84.69		120
					30.77		54.71
					45.45		111
					48.52		113
					76.53		60
					51.59		0
					53.33		0
					41.2		0
					87.74		0
					0		48.18
					0		0
					0		0
							0
							0
							0
							0
							0
							0
							0
							0
							0
							0
							0
							0
							0
							0
							0
							0
							0
							0
							0
							0
							0
							0
							0
							0
							0
							0
							0
							0
							0
							0
							0
							0
							0
							0
							0
							0
							0
							0
							0
							0
							0
							0
							0
							0
							0
							0
							0
							0
							0
							0
							0
							0
							0
							0
							0
							0
							0
							0
							0
							0
		Number	80	100	120	97	180
		P value			2.44646e-05	7.92608e-25	2.35805e-25

## Sheet: Figure 7
		b						c						e						f
									Neurite length (μm)												Neurite length (μm)
				TR-Dex	CP	FPTHigh			TR-Dex	CP	FPTHigh					TR-Dex	FPTHigh	FPTHigh + Heating			TR-Dex	FPTHigh	FPTHigh + Heating
			Diff. rate	0.746988	0.777778	0.126437			28	68.8	36.7				Diff. rate	0.746988	0.173077	0.466667			28	63.9	54.3
									63	152.3	35.9										63	66.4	175.1
			P value	0.704471					56	121	37.3										56	122.9	32.4
				P value	4.17367e-38				59	53.1	38.9				P value	6.18738e-18					59	47.4	36.1
									73	102.8						P value	0.00161901				73	101.8	96.7
									56	89.3	52.3										56	92	35
									134	43.6	45.9										134	77.7	85.7
									153	141.8	61.03										153	72.4	0
									78	67.84	51.5										78	85.7	0
									55	43.6	130										55	0	0
									47	69.9	167										47	0	0
									93	67.84	30.3										93	0	0
									53	238.61	0										53	0	0
									70	158.6	0										70	0	0
									108	0	0										108	0	0
									137	0	0										137	0
									78	0	0										78	0
									80	0	0										80	0
									150		0										150	0
									156		0										156	0
									84		0										84	0
									68		0										68	0
									101		0										101	0
									280		0										280	0
									39		0										39	0
									119		0										119	0
									40		0										40	0
									0		0										0	0
									0		0										0	0
									0		0										0	0
									0		0										0	0
									0		0										0	0
									0		0										0	0
									0		0										0	0
									0		0										0	0
									0		0										0	0
									0		0										0	0
									0		0										0	0
									0		0										0	0
									0		0										0	0
									0		0										0	0
									0		0										0	0
									0		0										0	0
									105.2		0										105.2	0
									219.7		0										219.7	0
									0		0										0	0
									70.6		0										70.6	0
									173.9		0										173.9	0
									198.5		0										198.5	0
									0		0										0	0
									325.5		0										325.5	0
									0		0										0	0
									210.9		0										210.9
									48.1		0										48.1
									105		0										105
									40.7		0										40.7
									146.3		0										146.3
									58		0										58
									71.8		0										71.8
									35.3		0										35.3
									205.2		0										205.2
									167.7		0										167.7
									230.1		0										230.1
									47.8		0										47.8
									61.7		0										61.7
									132.6		0										132.6
									130.4		0										130.4
									67.1		0										67.1
									265.3		0										265.3
									86.4		0										86.4
									128.3		0										128.3
									126		0										126
									73.7		0										73.7
									35		0										35
									0		0										0
									75		0										75
									154.4		0										154.4
									32.4		0										32.4
									320.2		0										320.2
									267.1		0										267.1
									0		0										0
									100		0										100
									96.3		0										96.3
											0
											0
											0										P value	6.64001e-09	0.032956
											0
											0									Number	83	52	15
																				Number (0)	21	43	8
									P value	0.377837	3.61563e-12
								Number	83	18	87
								Number(0)	21	4	76

## Sheet: Figure 8
		c	Fluorescence lifetime (ns)					e	Diff. rate					Neurite length
									CP	85.1852			treat	length(um)
			Div1	Div4	Div8				FPT	38.75			polymer	length
			6.716	8.119	8.453								CP	62.7888
			6.898	8.636	8.371								CP	42.9226
			7.435	8.474	8.753				P value	2.57178e-21			CP	13.4283
			7.374	8.45	7.846								CP	20.0866
			7.299	7.902	10.497								CP	0
			7.531	7.827	9.372								CP	22.3287
			7.718	7.968	9.697								CP	25.0854
			7.514	7.541	8.84								CP	191.432
			7.632	8.006	9.624								CP	41.4548
			7.401	9.275	9.002								CP	106.249
			7.391	7.61	9.623								CP	0
			7.893	8.09	8.252								CP	12.1317
			7.783	7.592	8.1								CP	54.8924
			7.586	7.383	7.944								CP	40.1922
			7.424	7.561	7.55								CP	50.6011
			7.681	7.499	8.555								CP	109.946
			7.485	7.416	8.128								CP	46.9126
			6.663	7.345	8.368								CP	22.6696
			7.253	7.349	8.958								CP	0
			7.014	8.455	9.1								CP	28.2604
			7.533	7.682	9.107								CP	22.0922
			7.511	7.513	8.962								CP	0
			8.43	7.169	8.77								CP	23.6409
			8.788	8.937	7.782								CP	41.8475
			8.623	7.918	8.715								CP	39.7035
			8.028	8.541	8.333								CP	22.9222
			7.929	8.516	9.094								CP	41.6233
			7.368	8.442	8.517								CP	23.4543
				7.946	7.774								CP	41.2837
				8.829	8.125								CP	47.1233
				7.963	8.741								CP	44.3005
				8.225	7.604								CP	118.799
				7.906	8.46								CP	38.8981
				7.895	8.717								CP	25.134
				7.452	8.345								CP	94.4892
				7.809	9.602								CP	20.119
				7.692	9.113								CP	16.3092
				7.607									CP	35.807
													CP	37.439
		Number	28	38	37								CP	34.1062
													CP	12.3195
													CP	49.4511
			p value	0.00112271	1.66538e-10								CP	21.2751
													CP	24.961
													CP	0
													CP	31.5823
													CP	0
													CP	25.5899
													CP	36.9963
													CP	22.3534
													CP	26.989
													CP	68.5047
													CP	37.7596
													CP	119.052
													CP	22.9557
													CP	37.4169
													CP	59.6248
													CP	54.0392
													CP	46.404
													CP	33.1979
													CP	0
													CP	16.8333
													CP	34.2872
													CP	0
													CP	0
													CP	0
													CP	37.9125
													CP	16.3666
													CP	20.3728
													CP	158.122
													CP	139.439
													CP	35.3977
													CP	35.4722
													CP	0
													CP	0
													CP	217.358
													CP	83.659
													CP	39.8492
													CP	71.0005
													CP	20.2388
													CP	36.8223
													FPT	0
													FPT	0
													FPT	17.5133
													FPT	22.3582
													FPT	23.9135
													FPT	22.0319
													FPT	26.918
													FPT	49.7967
													FPT	0
													FPT	0
													FPT	19.2925
													FPT	55.3612
													FPT	0
													FPT	0
													FPT	50.6457
													FPT	0
													FPT	0
													FPT	0
													FPT	0
													FPT	0
													FPT	0
													FPT	31.3181
													FPT	0
													FPT	0
													FPT	0
													FPT	29.5394
													FPT	21.6591
													FPT	45.2442
													FPT	0
													FPT	0
													FPT	0
													FPT	64.7656
													FPT	41.9657
													FPT	0
													FPT	0
													FPT	0
													FPT	0
													FPT	0
													FPT	0
													FPT	0
													FPT	0
													FPT	0
													FPT	0
													FPT	0
													FPT	0
													FPT	0
													FPT	0
													FPT	29.8554
													FPT	19.7257
													FPT	0
													FPT	50.1119
													FPT	0
													FPT	0
													FPT	0
													FPT	0
													FPT	0
													FPT	91.1775
													FPT	0
													FPT	72.4414
													FPT	32.8846
													FPT	0
													FPT	18.2033
													FPT	0
													FPT	36.5563
													FPT	0
													FPT	0
													FPT	27.125
													FPT	0
													FPT	0
													FPT	0
													FPT	119.261
													FPT	16.3535
													FPT	0
													FPT	16.6386
													FPT	24.9751
													FPT	16.7796
													FPT	0
													FPT	0
													FPT	17.0665
													FPT	22.9021
													P value	4.00336e-07

## Sheet: Supplementary Figure 2
		a												b
			absorbance			fluorescence									T(oC)	FI at 574 nm	RFI at 574 nm
			wavelength	OD			30oC	40oC	50oC	60oC	70oC				30	21.14	0.455211
			600	0.000286854		450									32	21.18	0.456072
			599	0.000303603		451									34	21.07	0.453704
			598	0.000319698		452									36	21.28	0.458226
			597	0.000298223		453									38	21.79	0.469208
			596	0.000391263		454									40	22.39	0.482127
			595	0.000340506		455									42	23.91	0.514858
			594	0.000310613		456									44	26.65	0.573859
			593	0.000334319		457									46	30.58	0.658484
			592	0.000379041		458									48	34.04	0.732989
			591	0.000371562		459									50	37.55	0.80857
			590	0.00036276		460									52	40.35	0.868863
			589	0.000328717		461									54	42.81	0.921835
			588	0.000397496		462									56	44.76	0.963824
			587	0.000360337		463									58	46.14	0.99354
			586	0.000374473		464									60	46.44	1
			585	0.000321783		465									62	47.54	1.02369
			584	0.000349211		466									64	47.46	1.02196
			583	0.00036328		467									66	47.48	1.02239
			582	0.000332128		468									68	47.37	1.02003
			581	0.000363958		469									70	46.65	1.00452
			580	0.000369744		470	0.16295	0.28284	2.28533	2.88273	3.26296
			579	0.000432157		471	0.16127	0.26826	2.16027	2.73165	3.10191
			578	0.000346143		472	0.16133	0.26195	2.04506	2.59271	2.94821
			577	0.000411907		473	0.15501	0.25349	1.95102	2.47386	2.81628
			576	0.000389013		474	0.15282	0.25999	1.87668	2.35504	2.71723
			575	0.000352018		475	0.1605	0.25287	1.79134	2.26251	2.60393
			574	0.000367649		476	0.15853	0.25061	1.71734	2.18696	2.52144
			573	0.000409344		477	0.16214	0.2531	1.6388	2.12394	2.43761
			572	0.000451105		478	0.16038	0.26554	1.58652	2.0605	2.36097
			571	0.000401286		479	0.17184	0.28004	1.52153	2.01442	2.30638
			570	0.000361303		480	0.18105	0.29608	1.49522	1.98343	2.26732
			569	0.000408902		481	0.19541	0.30932	1.47781	1.95875	2.24219
			568	0.00034826		482	0.20736	0.31936	1.46302	1.94696	2.20698
			567	0.000479333		483	0.21959	0.33178	1.44591	1.94074	2.20567
			566	0.000432832		484	0.23849	0.35662	1.44391	1.94798	2.2226
			565	0.000417141		485	0.25322	0.37373	1.44722	1.98315	2.23769
			564	0.000457127		486	0.26261	0.39171	1.46819	2.01637	2.29284
			563	0.00044184		487	0.27718	0.41944	1.50593	2.08502	2.35162
			562	0.000476674		488	0.29408	0.44965	1.55913	2.15611	2.42492
			561	0.000504914		489	0.32027	0.47283	1.61409	2.24179	2.51347
			560	0.00043814		490	0.34594	0.50048	1.67274	2.34027	2.61297
			559	0.000481428		491	0.37898	0.52828	1.73986	2.4567	2.72316
			558	0.000490735		492	0.40556	0.56485	1.83033	2.584	2.86188
			557	0.000630302		493	0.44173	0.61498	1.92719	2.72126	2.99813
			556	0.000598602		494	0.48812	0.667	2.04917	2.86957	3.14458
			555	0.000566078		495	0.53599	0.72201	2.16419	3.04003	3.33132
			554	0.000550346		496	0.58399	0.77727	2.30691	3.23726	3.53672
			553	0.000554267		497	0.64206	0.83669	2.46704	3.4604	3.76731
			552	0.000570491		498	0.69923	0.91208	2.62773	3.69694	4.01874
			551	0.000637435		499	0.76031	0.98911	2.78786	3.95256	4.29415
			550	0.000606814		500	0.82796	1.08345	2.98814	4.22732	4.57356
			549	0.000717084		501	0.90159	1.17319	3.1942	4.52411	4.86732
			548	0.00070261		502	0.98295	1.29438	3.41196	4.83089	5.19967
			547	0.000757836		503	1.08078	1.41213	3.66732	5.16306	5.54903
			546	0.000808131		504	1.17372	1.53067	3.9322	5.52513	5.94143
			545	0.00089883		505	1.27967	1.65604	4.20476	5.91189	6.33589
			544	0.000905003		506	1.39118	1.79122	4.50221	6.31035	6.76374
			543	0.00100739		507	1.52026	1.93522	4.83306	6.74687	7.20694
			542	0.00113468		508	1.63738	2.10875	5.16407	7.19179	7.69215
			541	0.0011972		509	1.77624	2.28069	5.50509	7.66422	8.17764
			540	0.00123078		510	1.91133	2.45338	5.87902	8.17112	8.71435
			539	0.00134246		511	2.06037	2.64021	6.284	8.69446	9.27099
			538	0.00148757		512	2.22769	2.83258	6.72209	9.25702	9.81577
			537	0.00156863		513	2.3838	3.04817	7.16515	9.83991	10.4141
			536	0.00169911		514	2.58399	3.25403	7.62301	10.4572	11.0042
			535	0.00189888		515	2.7941	3.49121	8.08942	11.0784	11.6554
			534	0.00218276		516	2.99918	3.71966	8.59424	11.7342	12.3286
			533	0.0023763		517	3.23534	3.96982	9.09948	12.4362	13.0262
			532	0.00253506		518	3.47814	4.22288	9.62736	13.1377	13.7342
			531	0.00283515		519	3.72586	4.51067	10.1848	13.8514	14.4443
			530	0.00310138		520	3.97688	4.81065	10.7291	14.5936	15.2004
			529	0.00346743		521	4.26622	5.12662	11.3533	15.3942	15.9432
			528	0.00374398		522	4.55266	5.44947	11.9527	16.1914	16.7044
			527	0.00420356		523	4.85465	5.79804	12.5945	16.9688	17.5096
			526	0.0045453		524	5.17138	6.13272	13.2333	17.7965	18.3298
			525	0.00506312		525	5.50285	6.47843	13.8959	18.6328	19.1719
			524	0.00558509		526	5.81977	6.85162	14.5749	19.4917	20.0167
			523	0.00616856		527	6.17005	7.24648	15.2388	20.3577	20.8544
			522	0.00677645		528	6.49495	7.61856	15.9181	21.2091	21.7212
			521	0.00757978		529	6.81991	7.99678	16.5903	22.0919	22.571
			520	0.00847091		530	7.17316	8.3951	17.2766	22.9397	23.4291
			519	0.00921745		531	7.48773	8.79973	17.9893	23.7807	24.3227
			518	0.0102088		532	7.83354	9.17158	18.7099	24.6671	25.1713
			517	0.0111708		533	8.19989	9.55123	19.4091	25.4905	26.0153
			516	0.0122055		534	8.52661	9.96119	20.0827	26.3396	26.8355
			515	0.0134427		535	8.89148	10.3542	20.7791	27.1833	27.6867
			514	0.0146234		536	9.23815	10.729	21.4463	28.0068	28.5324
			513	0.0160349		537	9.59625	11.1156	22.1335	28.8574	29.3921
			512	0.0174778		538	9.94615	11.5105	22.8009	29.6767	30.255
			511	0.0191389		539	10.2988	11.885	23.431	30.4903	31.0737
			510	0.0208667		540	10.6577	12.283	24.0506	31.2958	31.8549
			509	0.0228465		541	11.0004	12.6588	24.6567	32.0836	32.6129
			508	0.0247269		542	11.3398	13.0366	25.3071	32.8578	33.3759
			507	0.0269202		543	11.6884	13.3859	25.9399	33.6252	34.1853
			506	0.0294682		544	12.0692	13.7533	26.588	34.3741	34.9386
			505	0.0318287		545	12.4726	14.1119	27.1799	35.1249	35.6589
			504	0.0345458		546	12.8609	14.4989	27.7778	35.823	36.3725
			503	0.0371358		547	13.2544	14.9165	28.3785	36.5805	37.0652
			502	0.0402562		548	13.6463	15.2822	28.9419	37.2907	37.7235
			501	0.0434263		549	14.0047	15.6908	29.5009	37.9528	38.4078
			500	0.046621		550	14.3805	16.0554	30.0747	38.6245	39.0401
			499	0.0500763		551	14.7787	16.453	30.631	39.239	39.6736
			498	0.0538104		552	15.1441	16.8174	31.1367	39.8644	40.3144
			497	0.0576103		553	15.5416	17.1383	31.6654	40.473	40.8806
			496	0.0617307		554	15.8822	17.4834	32.1809	41.0713	41.4229
			495	0.0658919		555	16.2166	17.8416	32.6131	41.6281	41.937
			494	0.0703437		556	16.5659	18.1552	33.1233	42.0994	42.4104
			493	0.074829		557	16.9155	18.5112	33.5855	42.6339	42.9273
			492	0.0796346		558	17.2635	18.8517	34.0273	43.0989	43.3795
			491	0.0847341		559	17.5852	19.1569	34.421	43.5501	43.8427
			490	0.0897417		560	17.8791	19.466	34.7636	43.9174	44.1992
			489	0.0950348		561	18.1858	19.7859	35.1476	44.3026	44.5594
			488	0.100414		562	18.4599	20.0993	35.5024	44.6319	44.9057
			487	0.105925		563	18.7156	20.3216	35.8024	44.9235	45.248
			486	0.111517		564	19.0272	20.5817	36.0533	45.2109	45.4718
			485	0.117424		565	19.2951	20.8144	36.3279	45.4326	45.7318
			484	0.123329		566	19.5648	21.0352	36.5421	45.64	45.9339
			483	0.129474		567	19.8227	21.2778	36.7294	45.8196	46.1072
			482	0.13542		568	20.0717	21.4514	36.9821	46.0139	46.3028
			481	0.141747		569	20.2477	21.6697	37.1612	46.1821	46.3949
			480	0.147856		570	20.4454	21.8553	37.291	46.2501	46.5131
			479	0.154062		571	20.6373	22.007	37.345	46.3184	46.5971
			478	0.160412		572	20.8374	22.1677	37.4333	46.3988	46.6668
			477	0.166803		573	20.9921	22.2818	37.5065	46.4653	46.692
			476	0.172948		574	21.137	22.3908	37.5483	46.435	46.6547
			475	0.17933		575	21.2957	22.5116	37.5925	46.4063	46.6636
			474	0.185444		576	21.4815	22.6113	37.6256	46.3541	46.5933
			473	0.191675		577	21.6067	22.7026	37.6163	46.3324	46.474
			472	0.197674		578	21.7391	22.758	37.5392	46.2836	46.3861
			471	0.203679		579	21.8694	22.8202	37.4827	46.1648	46.2577
			470	0.209338		580	21.9421	22.9035	37.3798	46.0798	46.0888
			469	0.215014		581	21.9799	22.9453	37.2946	45.8759	45.9803
			468	0.220368		582	22.0523	22.9442	37.2183	45.6879	45.825
			467	0.225582		583	22.0816	22.9511	37.1371	45.4852	45.6579
			466	0.230647		584	22.1032	22.9688	36.9764	45.2577	45.4174
			465	0.235386		585	22.136	22.9803	36.7876	45.0084	45.1791
			464	0.240008		586	22.1744	22.9353	36.6416	44.7459	44.9151
			463	0.244587		587	22.1916	22.932	36.4396	44.4833	44.6548
			462	0.248853		588	22.1893	22.8858	36.3279	44.1504	44.3595
			461	0.252743		589	22.1679	22.8387	36.1373	43.8105	44.0309
			460	0.256589		590	22.1565	22.7801	35.9092	43.466	43.7025
			459	0.260046		591	22.1166	22.7401	35.6594	43.1523	43.3126
			458	0.263342		592	22.0553	22.6553	35.4039	42.8183	42.9232
			457	0.266251		593	21.9815	22.5674	35.1111	42.4471	42.552
			456	0.268968		594	21.901	22.4561	34.819	42.0135	42.1298
			455	0.271301		595	21.8049	22.3565	34.5309	41.5474	41.7235
			454	0.273467		596	21.7072	22.2624	34.2349	41.1331	41.2946
			453	0.275226		597	21.6259	22.1395	33.9761	40.6974	40.7947
			452	0.276803		598	21.5269	21.9733	33.6234	40.2977	40.3428
			451	0.277923		599	21.4238	21.8574	33.2905	39.8457	39.8264
			450	0.278892		600	21.3053	21.6812	32.9433	39.4024	39.3634
			449	0.279476		601	21.1349	21.5124	32.6119	38.9496	38.8793
			448	0.279752		602	20.9963	21.3309	32.2733	38.4921	38.3792
			447	0.279716		603	20.852	21.1596	31.9163	37.9813	37.8457
			446	0.279622		604	20.6994	20.9653	31.5297	37.4587	37.3054
			445	0.278835		605	20.5578	20.7808	31.1347	36.9659	36.7988
			444	0.278035		606	20.3665	20.6008	30.7148	36.4905	36.2744
			443	0.276926		607	20.2125	20.3873	30.3145	35.9348	35.7536
			442	0.275342		608	20.0122	20.1591	29.9022	35.4166	35.2212
			441	0.273584		609	19.7778	19.9146	29.4897	34.8555	34.6661
			440	0.271727		610	19.5762	19.7162	29.0711	34.3361	34.0996
			439	0.269423		611	19.3639	19.4694	28.659	33.8597	33.5289
			438	0.266938		612	19.1391	19.202	28.2119	33.3374	32.9802
			437	0.264152		613	18.9377	18.9349	27.8313	32.788	32.4307
			436	0.261049		614	18.7142	18.6772	27.3725	32.2209	31.8932
			435	0.257848		615	18.4997	18.4392	26.9276	31.6756	31.3025
			434	0.254438		616	18.2693	18.1791	26.4572	31.1083	30.7563
			433	0.250824		617	18.0381	17.9037	26.0079	30.5489	30.1925
			432	0.247098		618	17.8184	17.6326	25.5289	30.006	29.6456
			431	0.243037		619	17.5752	17.3742	25.1005	29.4547	29.08
			430	0.23909		620	17.3343	17.0951	24.6484	28.9274	28.5124
			429	0.234845		621	17.0725	16.8338	24.1792	28.4026	27.9464
			428	0.230352		622	16.808	16.5926	23.7237	27.8124	27.4206
			427	0.225775		623	16.5601	16.3319	23.3002	27.3104	26.8757
			426	0.221026		624	16.2945	16.0734	22.8372	26.772	26.3142
			425	0.216241		625	16.0701	15.8214	22.4231	26.2347	25.7797
			424	0.2113		626	15.8138	15.56	21.9876	25.7141	25.2431
			423	0.206379		627	15.5731	15.2996	21.5588	25.1444	24.7466
			422	0.201419		628	15.3301	15.0158	21.1558	24.5994	24.2087
			421	0.19649		629	15.0656	14.7705	20.7394	24.0899	23.6658
			420	0.191241		630	14.8043	14.5156	20.3084	23.5719	23.1472
			419	0.186175		631	14.5494	14.2523	19.8697	23.0728	22.6505
			418	0.18111		632	14.306	13.9695	19.4912	22.5424	22.1342
			417	0.175886		633	14.0446	13.7256	19.0564	22.0469	21.6113
			416	0.170987		634	13.7953	13.4597	18.6252	21.5243	21.1155
			415	0.16606		635	13.5245	13.1983	18.2403	21.0445	20.5721
			414	0.160647		636	13.2619	12.946	17.8321	20.5436	20.114
			413	0.155744		637	12.9951	12.6743	17.4417	20.0741	19.6078
			412	0.150703		638	12.7351	12.4013	17.0674	19.6153	19.1375
			411	0.145721		639	12.4817	12.1283	16.7047	19.144	18.675
			410	0.140943		640	12.2316	11.8852	16.3163	18.6911	18.2137
			409	0.13608		641	11.9979	11.6083	15.9197	18.225	17.7883
			408	0.130997		642	11.7303	11.3505	15.5359	17.7492	17.3561
			407	0.126175		643	11.4995	11.0741	15.1148	17.292	16.9123
			406	0.121699		644	11.2505	10.8325	14.7436	16.874	16.4892
			405	0.117037		645	11.0046	10.6034	14.3581	16.4312	16.0662
			404	0.112548		646	10.76	10.3605	14.0068	15.9961	15.66
			403	0.108023		647	10.511	10.1102	13.6209	15.5899	15.2646
			402	0.103867		648	10.277	9.90704	13.2969	15.2017	14.8725
			401	0.0996133		649	10.0267	9.66446	12.9474	14.8272	14.4856
			400	0.0957034		650	9.79217	9.4302	12.6307	14.4414	14.124
			399	0.0918631		651	9.5593	9.21375	12.3217	14.0797	13.7439
			398	0.088246		652	9.32944	8.9806	11.9714	13.6948	13.379
			397	0.0842173		653	9.09261	8.75847	11.6534	13.3029	13.0197
			396	0.0802408		654	8.88224	8.54639	11.3535	12.9526	12.676
			395	0.0767005		655	8.68059	8.34414	11.0486	12.6106	12.305
			394	0.0733026		656	8.45311	8.12886	10.7422	12.2725	11.965
			393	0.0699597		657	8.24524	7.9254	10.456	11.9136	11.6329
			392	0.0667617		658	8.03946	7.75039	10.1721	11.563	11.2947
			391	0.0633409		659	7.8697	7.56409	9.90619	11.253	10.9892
			390	0.0604761		660	7.65328	7.3609	9.67736	10.9253	10.6815
			389	0.0574539		661	7.48519	7.16593	9.38502	10.6307	10.3824
			388	0.0547483		662	7.286	6.97823	9.13989	10.3204	10.1197
			387	0.0519075		663	7.09818	6.80838	8.90173	10.0398	9.82125
			386	0.0492287		664	6.90974	6.63327	8.65455	9.733	9.55103
			385	0.0469679		665	6.72947	6.454	8.40414	9.45886	9.28456
			384	0.044675		666	6.53978	6.29789	8.19902	9.20993	9.04747
			383	0.0421815		667	6.38483	6.13942	7.96239	8.94015	8.79924
			382	0.0400941		668	6.2262	5.9948	7.75673	8.70266	8.57746
			381	0.0379466		669	6.06772	5.85729	7.55193	8.50278	8.37724
			380	0.0359278		670	5.90964	5.71791	7.34994	8.27772	8.15759
			379	0.0341155		671	5.76487	5.54937	7.13575	8.03362	7.9545
			378	0.0323038		672	5.62727	5.40679	6.94564	7.80737	7.72446
			377	0.0306279		673	5.48297	5.26873	6.75159	7.58397	7.51192
			376	0.028923		674	5.3386	5.12925	6.57972	7.37965	7.29409
			375	0.0274106		675	5.20777	4.96952	6.38566	7.17773	7.07792
			374	0.0257636		676	5.06847	4.8258	6.19802	6.96518	6.84728
			373	0.024615		677	4.93049	4.69632	6.01672	6.76023	6.63818
			372	0.0231205		678	4.77342	4.5568	5.86411	6.57578	6.42978
			371	0.0221219		679	4.64479	4.44009	5.68135	6.40626	6.2304
			370	0.0208604		680	4.51282	4.30836	5.52047	6.21031	6.03707
			369	0.0197438		681	4.39028	4.17885	5.35151	6.03328	5.83826
			368	0.0187819		682	4.25474	4.06835	5.18196	5.83915	5.64523
			367	0.0178434		683	4.13824	3.94283	5.02944	5.63456	5.4452
			366	0.0168375		684	4.03119	3.82362	4.8571	5.45467	5.26313
			365	0.0159466		685	3.91484	3.70874	4.68281	5.24196	5.07612
			364	0.0153142		686	3.80333	3.58772	4.52264	5.05299	4.89433
			363	0.0145673		687	3.69389	3.49622	4.36252	4.88668	4.7143
			362	0.0137701		688	3.57545	3.39227	4.26827	4.72611	4.60938
			361	0.0135135		689	3.51409	3.32848	4.11831	4.56637	4.45366
			360	0.0124356		690	3.41092	3.22892	3.99484	4.46304	4.29677
			359	0.0119756		691	3.30728	3.11796	3.84825	4.31418	4.14702
			358	0.0114147		692	3.19941	3.03196	3.73964	4.16343	4.00192
			357	0.0110668		693	3.08659	2.94222	3.61894	4.03827	3.88325
			356	0.0105916		694	2.98868	2.85949	3.49907	3.90944	3.76588
			355	0.010032		695	2.91489	2.77376	3.38899	3.77227	3.64882
			354	0.00994106		696	2.81692	2.68622	3.28171	3.63222	3.53306
			353	0.00980404		697	2.7449	2.59384	3.16927	3.51739	3.41344
			352	0.00957116		698	2.66508	2.52177	3.06808	3.38332	3.29672
			351	0.00900811		699	2.58906	2.44391	2.95785	3.27482	3.19334
			350	0.00841695		700	2.5106	2.36359	2.86597	3.18138	3.08719
			349	0.00859471		701	2.43729	2.28697	2.76869	3.05043	2.96711
			348	0.00814929		702	2.36351	2.21574	2.69025	2.95858	2.86835
			347	0.00811829		703	2.29824	2.14654	2.61449	2.86572	2.78115
			346	0.00773408		704	2.22742	2.07046	2.52921	2.77401	2.69147
			345	0.00745822		705	2.15774	2.00077	2.44522	2.67735	2.5912
			344	0.00812535		706	2.09014	1.94654	2.37096	2.59147	2.50314
			343	0.00802784		707	2.02029	1.88641	2.31053	2.51582	2.43143
			342	0.00761217		708	1.97002	1.83255	2.23267	2.44585	2.36194
			341	0.00776973		709	1.91008	1.77116	2.16176	2.36803	2.28235
			340	0.00794149		710	1.85418	1.71559	2.09793	2.30083	2.20822
			339	0.00799259		711	1.79692	1.66535	2.02896	2.22733	2.12899
			338	0.00807596		712	1.74595	1.60592	1.96191	2.1442	2.05626
			337	0.00810135		713	1.70059	1.55197	1.89852	2.07814	2.00334
			336	0.00831646		714	1.64831	1.50609	1.83733	2.02097	1.93927
			335	0.00809446		715	1.61125	1.45495	1.7973	1.95659	1.87845
			334	0.00875802		716	1.55401	1.40533	1.73185	1.89462	1.82058
			333	0.0086813		717	1.49949	1.37113	1.68282	1.83392	1.76983
			332	0.00908706		718	1.45327	1.32416	1.62121	1.78777	1.71215
			331	0.00924032		719	1.39831	1.28802	1.56928	1.73892	1.64901
			330	0.0098685		720	1.34525	1.25264	1.5129	1.66906	1.59571
			329	0.0102161		721	1.29995	1.2102	1.46453	1.61245	1.54917
			328	0.0109351		722	1.2594	1.1488	1.41383	1.56565	1.51053
			327	0.0113746		723	1.22434	1.102	1.36398	1.50814	1.46723
			326	0.01247		724	1.18842	1.066	1.30954	1.46281	1.42125
			325	0.0140238		725	1.14721	1.03506	1.2766	1.41167	1.38339
			324	0.015605		726	1.11101	1.00525	1.22981	1.37567	1.33194
			323	0.017686		727	1.08415	0.97626	1.19508	1.32668	1.28445
			322	0.0205182		728	1.05336	0.95137	1.15942	1.28382	1.24199
			321	0.0246193		729	1.02058	0.91929	1.11565	1.24261	1.20787
			320	0.030738		730	0.98676	0.90676	1.0891	1.19854	1.16052
			319	0.0394221		731	0.95244	0.86554	1.06051	1.15486	1.13161
			318	0.0534639		732	0.92121	0.84246	1.02	1.11753	1.08961
			317	0.0738415		733	0.89508	0.80914	0.99067	1.07646	1.05243
			316	0.101806		734	0.87178	0.77516	0.96055	1.03686	1.03168
			315	0.136311		735	0.85376	0.75431	0.9306	1.00168	1.001
			314	0.170682		736	0.83659	0.72475	0.91492	0.9639	0.97708
			313	0.19435		737	0.8072	0.70112	0.88841	0.94825	0.95328
			312	0.198899		738	0.78783	0.68714	0.85885	0.9168	0.91706
			311	0.185861		739	0.76528	0.66526	0.83495	0.88612	0.87796
			310	0.169703		740	0.73795	0.6475	0.80924	0.86701	0.84547
			309	0.159919		741	0.7163	0.6319	0.77387	0.82348	0.81453
			308	0.160825		742	0.70788	0.61035	0.75403	0.79687	0.78705
			307	0.168199		743	0.68678	0.58866	0.72517	0.77062	0.77529
			306	0.176927		744	0.66864	0.56597	0.70136	0.74636	0.74442
			305	0.182129		745	0.64281	0.54917	0.67989	0.72786	0.72463
			304	0.185318		746	0.62086	0.52173	0.66018	0.70576	0.70466
			303	0.189284		747	0.595	0.50759	0.63479	0.68525	0.68243
			302	0.195242		748	0.57897	0.49337	0.61029	0.65993	0.65923
			301	0.201768		749	0.55382	0.47432	0.59123	0.63298	0.63653
			300	0.206387		750	0.54043	0.46858	0.57036	0.61624	0.61881
			299	0.205819		751	0.52383	0.45887	0.54568	0.60274	0.59449
			298	0.200785		752	0.49781	0.44945	0.53508	0.59032	0.57812
			297	0.195209		753	0.48473	0.42999	0.51319	0.5588	0.56256
			296	0.192384		754	0.46919	0.41481	0.50051	0.5405	0.54668
			295	0.195136		755	0.45178	0.39777	0.48487	0.53022	0.53369
			294	0.201197		756	0.43727	0.38269	0.47487	0.5097	0.52543
			293	0.208723		757	0.43283	0.37398	0.46372	0.49849	0.50763
			292	0.216954		758	0.41574	0.35907	0.45267	0.48623	0.49363
			291	0.226575		759	0.39643	0.34465	0.43572	0.4652	0.47669
			290	0.237417		760	0.38416	0.33007	0.4233	0.45899	0.46487
			289	0.251391		761	0.38033	0.31874	0.40594	0.44352	0.45269
			288	0.2693		762	0.36693	0.31772	0.39338	0.42551	0.43775
			287	0.290353		763	0.34804	0.31125	0.37987	0.41335	0.4251
			286	0.316067		764	0.33917	0.30254	0.36752	0.40137	0.41106
			285	0.345986		765	0.3308	0.29065	0.36046	0.40123	0.39869
			284	0.380189		766	0.31164	0.28119	0.35637	0.39452	0.3877
			283	0.41945		767	0.30268	0.26541	0.34372	0.38918	0.37172
			282	0.462417		768	0.29941	0.2514	0.34201	0.37429	0.359
			281	0.508178		769	0.30265	0.24775	0.32678	0.3659	0.34425
			280	0.556844		770	0.29293	0.24532	0.31755	0.35874	0.32369
			279	0.606781		771	0.28622	0.24465	0.30398	0.34218	0.31611
			278	0.654821		772	0.28333	0.2486	0.29817	0.32626	0.30105
			277	0.701005		773	0.2717	0.24488	0.2838	0.32756	0.29296
			276	0.741308		774	0.2607	0.24235	0.27279	0.31141	0.30005
			275	0.776578		775	0.2538	0.23383	0.26772	0.30637	0.29891
			274	0.805234		776	0.24535	0.23144	0.26672	0.30015	0.27748
			273	0.827824		777	0.23034	0.2233	0.26235	0.2876	0.26587
			272	0.84531		778	0.22456	0.21544	0.25289	0.27777	0.25845
			271	0.857489		779	0.2247	0.20324	0.24367	0.27207	0.24971
			270	0.863215		780	0.22236	0.1956	0.23693	0.26578	0.25141
			269	0.864678		781	0.21487	0.19149	0.23325	0.25357	0.24029
			268	0.863062		782	0.20784	0.19173	0.22914	0.22916	0.23708
			267	0.859236		783	0.20242	0.19431	0.22831	0.22321	0.23092
			266	0.853661		784	0.19036	0.18714	0.22693	0.21323	0.22851
			265	0.847161		785	0.1746	0.18406	0.22662	0.20849	0.21769
			264	0.839301		786	0.16844	0.17634	0.21729	0.20252	0.21373
			263	0.83091		787	0.15878	0.17176	0.21451	0.19512	0.20584
			262	0.823096		788	0.15443	0.16871	0.21618	0.19451	0.20818
			261	0.814219		789	0.1495	0.16002	0.20885	0.18901	0.20404
			260	0.805453		790	0.15014	0.15866	0.21167	0.18689	0.20133
			259	0.795379		791	0.14565	0.15356	0.2055	0.18484	0.19281
			258	0.783896		792	0.14266	0.15276	0.19818	0.17724	0.18196
			257	0.770781		793	0.1382	0.14587	0.19446	0.17442	0.18556
			256	0.756271		794	0.14029	0.14566	0.18747	0.16594	0.18697
			255	0.738524		795	0.13789	0.14131	0.18017	0.16774	0.1855
			254	0.71907		796	0.13207	0.13813	0.17272	0.16842	0.17529
			253	0.696865		797	0.12681	0.13482	0.17263	0.16596	0.16539
			252	0.673262		798	0.1228	0.13291	0.16708	0.17616	0.1658
			251	0.647752		799	0.12434	0.11997	0.15948	0.17832	0.15563
			250	0.621369		800	0.12433	0.11805	0.15678	0.17475	0.15111
			249	0.592946				0.1155	0.14363	0.16882	0.15046
			248	0.565605				0.10889	0.13815	0.16412	0.15262
			247	0.537081				0.10061	0.13416	0.16061	0.1494
			246	0.509097				0.09564	0.12525	0.15879	0.14569
			245	0.482384				0.09622	0.1172	0.16158	0.14265
			244	0.45666				0.09405	0.1153	0.15935	0.14232
			243	0.433896				0.0905	0.11041	0.15689	0.13202
			242	0.412797				0.08416	0.10501	0.15916	0.11931
			241	0.395073				0.08449	0.10363	0.1546	0.12444
			240	0.379948				0.08388	0.10285	0.15698	0.12076
			239	0.369506				0.07983	0.10271	0.16031	0.12086
			238	0.361588				0.07957	0.10263	0.16337	0.12164
			237	0.357728				0.0729	0.10835	0.15099	0.11895
			236	0.358609				0.07006	0.10946	0.15487	0.12189
			235	0.363005				0.07089	0.10033	0.1457	0.12332
			234	0.372241				0.07491	0.10043	0.14736	0.12699
			233	0.38563				0.07934	0.10844	0.14982	0.12428
			232	0.403564				0.07731	0.11119	0.14827	0.12689
			231	0.425992				0.06842	0.11551	0.1501	0.12047
			230	0.453224				0.0699	0.11548	0.14889	0.1208
			229	0.484014				0.07394	0.11756	0.1366	0.11246
			228	0.519773				0.06904	0.1172	0.12953	0.10834
			227	0.56061				0.06448	0.1177	0.12946	0.10751
			226	0.607012				0.06052	0.11989	0.12639	0.11908
			225	0.656002				0.06108	0.12277	0.11435	0.11664
			224	0.711099				0.0604	0.11311	0.11527	0.11277
			223	0.770616				0.06406	0.10912	0.11372	0.12
			222	0.834464				0.06224	0.10363	0.10967	0.12234
			221	0.904635				0.06472	0.10274	0.09935	0.12674
			220	0.980752				0.06367	0.10281	0.10301	0.12647
			219	1.06599				0.06335	0.09436	0.09916	0.11713
			218	1.16068				0.06062	0.09645	0.09528	0.11478
			217	1.2703				0.05676	0.08881	0.09043	0.11804
			216	1.39685				0.04916	0.08494	0.08831	0.1186
			215	1.53576				0.04857	0.07654	0.08486	0.11932
			214	1.69042				0.05716	0.0806	0.08374	0.12308
			213	1.84568				0.05372	0.07763	0.08567	0.12224
			212	1.98362				0.0504	0.07399	0.09112	0.12188
			211	2.0668				0.04576	0.07376	0.09084	0.12612
			210	2.08457				0.04705	0.06973	0.08807	0.11924
			209	2.05768				0.04475	0.0687	0.08748	0.12051
			208	1.99143				0.04016	0.06999	0.08718	0.11977
			207	1.92213				0.02139	0.08464	0.07606	0.1092
			206	1.82443				0.01725	0.07701	0.08457	0.1096
			205	1.70338				0.02177	0.07476	0.08187	0.11663
			204	1.56229				0.0275	0.07386	0.07376	0.11222
			203	1.38549				0.01819	0.07132	0.07609	0.11099
			202	1.18249				0.01847	0.07239	0.07786	0.11691
			201	0.949427				0.01585	0.07893	0.08459	0.10786
			200	0.707723				0.02547	0.07498	0.09336	0.10755

## Sheet: Supplementary Figure 3
		b
			Time (ns)	27 °C	29 °C	31 °C	33 °C	35 °C
			2.5697	1	1	1	1	1
			2.66667	0.98017	0.98275	0.9843	0.98573	0.98592
			2.76364	0.96086	0.96591	0.96895	0.97175	0.97211
			2.86061	0.94206	0.94947	0.95394	0.95804	0.95858
			2.95758	0.92376	0.93341	0.93925	0.9446	0.94531
			3.05455	0.90594	0.91772	0.92487	0.93141	0.93229
			3.15152	0.88859	0.9024	0.91081	0.91849	0.91953
			3.24848	0.87169	0.88744	0.89705	0.90581	0.90702
			3.34545	0.85523	0.87281	0.88358	0.89337	0.89474
			3.44242	0.83919	0.85852	0.8704	0.88117	0.8827
			3.53939	0.82357	0.84456	0.85749	0.8692	0.87089
			3.63636	0.80835	0.83091	0.84486	0.85746	0.8593
			3.73333	0.79351	0.81757	0.83248	0.84594	0.84793
			3.8303	0.77905	0.80453	0.82037	0.83463	0.83677
			3.92727	0.76496	0.79178	0.80851	0.82353	0.82581
			4.02424	0.75122	0.77931	0.79689	0.81264	0.81506
			4.12121	0.73783	0.76712	0.7855	0.80194	0.80451
			4.21818	0.72476	0.7552	0.77435	0.79145	0.79415
			4.31515	0.71203	0.74354	0.76343	0.78114	0.78398
			4.41212	0.69961	0.73213	0.75272	0.77102	0.77399
			4.50909	0.68749	0.72097	0.74223	0.76108	0.76418
			4.60606	0.67567	0.71004	0.73194	0.75132	0.75455
			4.70303	0.66413	0.69936	0.72186	0.74173	0.74509
			4.8	0.65288	0.68889	0.71198	0.73232	0.7358
			4.89697	0.64189	0.67866	0.70229	0.72306	0.72667
			4.99394	0.63117	0.66863	0.69278	0.71398	0.7177
			5.09091	0.62071	0.65882	0.68347	0.70504	0.70889
			5.18788	0.61049	0.64921	0.67433	0.69627	0.70023
			5.28485	0.60051	0.6398	0.66536	0.68764	0.69172
			5.38182	0.59077	0.63058	0.65657	0.67916	0.68335
			5.47879	0.58125	0.62155	0.64794	0.67083	0.67513
			5.57576	0.57196	0.61271	0.63947	0.66264	0.66705
			5.67273	0.56288	0.60405	0.63116	0.65459	0.6591
			5.7697	0.554	0.59556	0.62301	0.64667	0.65129
			5.86667	0.54533	0.58723	0.615	0.63888	0.6436
			5.96364	0.53685	0.57908	0.60714	0.63122	0.63605
			6.06061	0.52857	0.57108	0.59943	0.62369	0.62862
			6.15758	0.52047	0.56325	0.59185	0.61628	0.62131
			6.25455	0.51255	0.55556	0.58441	0.609	0.61411
			6.35152	0.50481	0.54803	0.5771	0.60183	0.60704
			6.44848	0.49723	0.54064	0.56992	0.59477	0.60008
			6.54545	0.48982	0.53339	0.56287	0.58783	0.59323
			6.64242	0.48258	0.52628	0.55595	0.581	0.58649
			6.73939	0.47549	0.5193	0.54914	0.57428	0.57986
			6.83636	0.46855	0.51246	0.54245	0.56766	0.57333
			6.93333	0.46175	0.50575	0.53588	0.56115	0.5669
			7.0303	0.45511	0.49915	0.52942	0.55474	0.56058
			7.12727	0.4486	0.49268	0.52306	0.54843	0.55435
			7.22424	0.44223	0.48633	0.51682	0.54222	0.54821
			7.32121	0.43599	0.4801	0.51068	0.5361	0.54217
			7.41818	0.42987	0.47398	0.50464	0.53007	0.53623
			7.51515	0.42389	0.46797	0.49871	0.52414	0.53037
			7.61212	0.41802	0.46206	0.49287	0.51829	0.5246
			7.70909	0.41228	0.45626	0.48712	0.51253	0.51892
			7.80606	0.40665	0.45057	0.48147	0.50686	0.51332
			7.90303	0.40113	0.44497	0.47591	0.50128	0.5078
			8	0.39572	0.43947	0.47044	0.49577	0.50237
			8.09697	0.39041	0.43407	0.46506	0.49035	0.49701
			8.19394	0.38521	0.42876	0.45976	0.485	0.49173
			8.29091	0.38012	0.42354	0.45455	0.47973	0.48653
			8.38788	0.37512	0.41841	0.44942	0.47454	0.4814
			8.48485	0.37021	0.41336	0.44436	0.46942	0.47635
			8.58182	0.3654	0.40841	0.43939	0.46438	0.47137
			8.67879	0.36068	0.40353	0.43449	0.4594	0.46645
			8.77576	0.35605	0.39873	0.42967	0.4545	0.46161
			8.87273	0.3515	0.39402	0.42492	0.44967	0.45683
			8.9697	0.34704	0.38938	0.42024	0.4449	0.45213
			9.06667	0.34266	0.38481	0.41563	0.4402	0.44748
			9.16364	0.33835	0.38032	0.41109	0.43556	0.4429
			9.26061	0.33413	0.3759	0.40662	0.43099	0.43838
			9.35758	0.32998	0.37155	0.40221	0.42648	0.43392
			9.45455	0.32591	0.36727	0.39787	0.42203	0.42953
			9.55152	0.32191	0.36306	0.39359	0.41764	0.42519
			9.64848	0.31798	0.35892	0.38937	0.41332	0.42091
			9.74545	0.31412	0.35483	0.38522	0.40904	0.41669
			9.84242	0.31032	0.35082	0.38112	0.40483	0.41252
			9.93939	0.30659	0.34686	0.37708	0.40067	0.40841
			10.0364	0.30292	0.34296	0.3731	0.39657	0.40435
			10.1333	0.29932	0.33912	0.36917	0.39251	0.40034
			10.2303	0.29577	0.33534	0.3653	0.38852	0.39639
			10.3273	0.29229	0.33162	0.36148	0.38457	0.39248
			10.4242	0.28886	0.32795	0.35771	0.38068	0.38863
			10.5212	0.28549	0.32434	0.354	0.37683	0.38482
			10.6182	0.28218	0.32078	0.35033	0.37304	0.38107
			10.7151	0.27892	0.31727	0.34672	0.36929	0.37736
			10.8121	0.27571	0.31381	0.34315	0.36559	0.37369
			10.9091	0.27255	0.3104	0.33964	0.36193	0.37007
			11.0061	0.26944	0.30704	0.33616	0.35833	0.3665
			11.103	0.26638	0.30373	0.33274	0.35476	0.36297
			11.2	0.26337	0.30047	0.32936	0.35124	0.35949
			11.297	0.26041	0.29725	0.32602	0.34777	0.35604
			11.3939	0.25749	0.29408	0.32273	0.34434	0.35264
			11.4909	0.25462	0.29095	0.31948	0.34094	0.34928
			11.5879	0.25179	0.28786	0.31627	0.3376	0.34596
			11.6849	0.24901	0.28482	0.3131	0.33429	0.34268
			11.7818	0.24626	0.28181	0.30997	0.33102	0.33944
			11.8788	0.24356	0.27885	0.30689	0.32779	0.33624
			11.9758	0.2409	0.27593	0.30384	0.3246	0.33307
			12.0727	0.23827	0.27305	0.30083	0.32144	0.32995
			12.1697	0.23569	0.27021	0.29785	0.31833	0.32685
			12.2667	0.23314	0.2674	0.29492	0.31525	0.3238
			12.3636	0.23063	0.26463	0.29202	0.31221	0.32078
			12.4606	0.22815	0.2619	0.28915	0.3092	0.31779
			12.5576	0.22571	0.2592	0.28632	0.30623	0.31484
			12.6546	0.22331	0.25654	0.28353	0.30329	0.31193
			12.7515	0.22094	0.25391	0.28077	0.30039	0.30904
			12.8485	0.2186	0.25132	0.27804	0.29751	0.30619
			12.9454	0.2163	0.24876	0.27534	0.29468	0.30337
			13.0424	0.21402	0.24623	0.27268	0.29187	0.30058
			13.1394	0.21178	0.24374	0.27005	0.2891	0.29783
			13.2364	0.20957	0.24127	0.26744	0.28636	0.2951
			13.3333	0.20739	0.23884	0.26487	0.28365	0.2924
			13.4303	0.20524	0.23644	0.26233	0.28097	0.28974
			13.5273	0.20311	0.23406	0.25982	0.27832	0.2871
			13.6242	0.20102	0.23172	0.25734	0.27569	0.28449
			13.7212	0.19895	0.2294	0.25489	0.2731	0.28191
			13.8182	0.19691	0.22712	0.25246	0.27054	0.27936
			13.9152	0.1949	0.22486	0.25006	0.26801	0.27684
			14.0121	0.19291	0.22263	0.24769	0.2655	0.27434
			14.1091	0.19095	0.22042	0.24535	0.26302	0.27187
			14.2061	0.18901	0.21824	0.24303	0.26057	0.26943
			14.303	0.1871	0.21609	0.24074	0.25814	0.26701
			14.4	0.18521	0.21397	0.23848	0.25574	0.26462
			14.497	0.18335	0.21186	0.23624	0.25337	0.26225
			14.5939	0.18151	0.20979	0.23402	0.25102	0.25991
			14.6909	0.1797	0.20773	0.23183	0.2487	0.25759
			14.7879	0.1779	0.20571	0.22967	0.2464	0.2553
			14.8849	0.17613	0.2037	0.22752	0.24412	0.25303
			14.9818	0.17438	0.20172	0.22541	0.24188	0.25079
			15.0788	0.17265	0.19976	0.22331	0.23965	0.24856
			15.1758	0.17094	0.19783	0.22124	0.23745	0.24636
			15.2727	0.16926	0.19591	0.21919	0.23527	0.24419
			15.3697	0.16759	0.19402	0.21716	0.23311	0.24203
			15.4667	0.16595	0.19215	0.21515	0.23098	0.2399
			15.5636	0.16432	0.1903	0.21316	0.22887	0.23779
			15.6606	0.16271	0.18847	0.2112	0.22678	0.2357
			15.7576	0.16113	0.18666	0.20926	0.22471	0.23363
			15.8545	0.15956	0.18487	0.20733	0.22266	0.23158
			15.9515	0.15801	0.18311	0.20543	0.22064	0.22956
			16.0485	0.15647	0.18136	0.20355	0.21863	0.22755
			16.1455	0.15496	0.17963	0.20169	0.21665	0.22557
			16.2424	0.15346	0.17792	0.19984	0.21469	0.2236
			16.3394	0.15198	0.17623	0.19802	0.21274	0.22165
			16.4364	0.15052	0.17456	0.19622	0.21082	0.21972
			16.5333	0.14907	0.1729	0.19443	0.20891	0.21781
			16.6303	0.14764	0.17127	0.19266	0.20703	0.21592
			16.7273	0.14623	0.16965	0.19091	0.20516	0.21405
			16.8242	0.14483	0.16805	0.18918	0.20332	0.2122
			16.9212	0.14345	0.16646	0.18747	0.20149	0.21036
			17.0182	0.14209	0.1649	0.18577	0.19968	0.20855
			17.1151	0.14074	0.16334	0.18409	0.19789	0.20675
			17.2121	0.1394	0.16181	0.18243	0.19611	0.20497
			17.3091	0.13808	0.16029	0.18078	0.19435	0.2032
			17.4061	0.13677	0.15879	0.17915	0.19261	0.20145
			17.503	0.13548	0.15731	0.17754	0.19089	0.19972
			17.6	0.13421	0.15584	0.17595	0.18919	0.19801
			17.697	0.13294	0.15438	0.17437	0.1875	0.19631
			17.7939	0.13169	0.15295	0.1728	0.18583	0.19463
			17.8909	0.13046	0.15152	0.17125	0.18417	0.19296
			17.9879	0.12923	0.15011	0.16972	0.18253	0.19131
			18.0848	0.12803	0.14872	0.1682	0.18091	0.18968
			18.1818	0.12683	0.14734	0.1667	0.1793	0.18806
			18.2788	0.12565	0.14597	0.16521	0.17771	0.18646
			18.3758	0.12448	0.14462	0.16374	0.17614	0.18487
			18.4727	0.12332	0.14329	0.16228	0.17457	0.1833
			18.5697	0.12217	0.14196	0.16084	0.17303	0.18174
			18.6667	0.12104	0.14065	0.15941	0.1715	0.18019
			18.7636	0.11992	0.13935	0.15799	0.16998	0.17866
			18.8606	0.11881	0.13807	0.15659	0.16848	0.17715
			18.9576	0.11771	0.1368	0.1552	0.16699	0.17565
			19.0545	0.11662	0.13554	0.15382	0.16552	0.17416
			19.1515	0.11555	0.1343	0.15246	0.16406	0.17269
			19.2485	0.11448	0.13307	0.15111	0.16262	0.17123
			19.3454	0.11343	0.13185	0.14978	0.16119	0.16978
			19.4424	0.11239	0.13064	0.14845	0.15977	0.16835
			19.5394	0.11136	0.12945	0.14714	0.15837	0.16693
			19.6364	0.11034	0.12826	0.14585	0.15698	0.16552
			19.7333	0.10933	0.12709	0.14456	0.1556	0.16413
			19.8303	0.10833	0.12593	0.14329	0.15424	0.16275
			19.9273	0.10734	0.12478	0.14203	0.15289	0.16138
			20.0242	0.10636	0.12365	0.14078	0.15155	0.16002
			20.1212	0.10539	0.12252	0.13954	0.15022	0.15868
			20.2182	0.10443	0.12141	0.13832	0.14891	0.15735
			20.3151	0.10348	0.1203	0.13711	0.14761	0.15603
			20.4121	0.10254	0.11921	0.13591	0.14632	0.15472
			20.5091	0.10161	0.11813	0.13472	0.14504	0.15343
			20.6061	0.10069	0.11706	0.13354	0.14378	0.15214
			20.703	0.09978	0.116	0.13237	0.14252	0.15087
			20.8	0.09888	0.11495	0.13121	0.14128	0.14961
			20.897	0.09799	0.11391	0.13007	0.14005	0.14836
			20.9939	0.0971	0.11288	0.12893	0.13884	0.14712
			21.0909	0.09623	0.11186	0.12781	0.13763	0.1459
			21.1879	0.09536	0.11085	0.12669	0.13643	0.14468
			21.2848	0.0945	0.10985	0.12559	0.13525	0.14348
			21.3818	0.09365	0.10887	0.1245	0.13408	0.14228
			21.4788	0.09281	0.10789	0.12342	0.13291	0.1411
			21.5758	0.09198	0.10691	0.12234	0.13176	0.13992
			21.6727	0.09116	0.10595	0.12128	0.13062	0.13876
			21.7697	0.09034	0.105	0.12023	0.12949	0.13761
			21.9636	0.08873	0.10313	0.11815	0.12726	0.13534
			22.0606	0.08794	0.1022	0.11713	0.12616	0.13422
			22.1576	0.08716	0.10129	0.11611	0.12507	0.1331
			22.2545	0.08638	0.10038	0.11511	0.12399	0.132
			22.3515	0.08561	0.09948	0.11411	0.12292	0.13091
			22.4485	0.08485	0.09859	0.11313	0.12186	0.12983
			22.5454	0.0841	0.09771	0.11215	0.12081	0.12876
			22.6424	0.08335	0.09684	0.11118	0.11977	0.12769
			22.7394	0.08261	0.09598	0.11022	0.11874	0.12664
			22.8364	0.08188	0.09512	0.10927	0.11772	0.12559
			22.9333	0.08116	0.09427	0.10833	0.11671	0.12456
			23.0303	0.08044	0.09343	0.1074	0.1157	0.12353
			23.1273	0.07973	0.0926	0.10647	0.11471	0.12251
			23.2242	0.07903	0.09178	0.10556	0.11373	0.12151
			23.3212	0.07833	0.09096	0.10465	0.11275	0.12051
			23.4182	0.07764	0.09016	0.10375	0.11178	0.11952
			23.5151	0.07696	0.08936	0.10286	0.11082	0.11853
			23.6121	0.07628	0.08856	0.10198	0.10987	0.11756
			23.7091	0.07561	0.08778	0.1011	0.10893	0.11659
			23.8061	0.07495	0.087	0.10024	0.108	0.11564
			23.903	0.07429	0.08623	0.09938	0.10708	0.11469
			24	0.07364	0.08547	0.09853	0.10616	0.11375
			24.097	0.07299	0.08471	0.09769	0.10526	0.11282
			24.1939	0.07236	0.08396	0.09685	0.10436	0.11189
			24.2909	0.07172	0.08322	0.09602	0.10347	0.11098
			24.3879	0.0711	0.08249	0.0952	0.10258	0.11007
			24.4849	0.07048	0.08176	0.09439	0.10171	0.10917
			24.5818	0.06986	0.08104	0.09358	0.10084	0.10828
			24.6788	0.06925	0.08033	0.09279	0.09998	0.10739
			24.7758	0.06865	0.07962	0.09199	0.09913	0.10652
			24.8727	0.06806	0.07892	0.09121	0.09829	0.10565
			24.9697	0.06746	0.07822	0.09043	0.09745	0.10479
			25.0667	0.06688	0.07754	0.08966	0.09662	0.10393
			25.1636	0.0663	0.07686	0.0889	0.0958	0.10309
			25.2606	0.06573	0.07618	0.08815	0.09499	0.10225
			25.3576	0.06516	0.07551	0.0874	0.09418	0.10142
			25.4546	0.06459	0.07485	0.08666	0.09338	0.10059
			25.5515	0.06404	0.0742	0.08592	0.09259	0.09977
			25.6485	0.06348	0.07355	0.08519	0.0918	0.09896
			25.7455	0.06294	0.0729	0.08447	0.09102	0.09816
			25.8424	0.06239	0.07226	0.08375	0.09025	0.09736
			25.9394	0.06186	0.07163	0.08304	0.08949	0.09657
			26.0364	0.06133	0.07101	0.08234	0.08873	0.09579
			26.1333	0.0608	0.07039	0.08165	0.08798	0.09501
			26.2303	0.06028	0.06977	0.08096	0.08724	0.09424
			26.3273	0.05976	0.06916	0.08027	0.0865	0.09348
			26.4242	0.05925	0.06856	0.07959	0.08577	0.09272
			26.5212	0.05874	0.06796	0.07892	0.08505	0.09197
			26.6182	0.05824	0.06737	0.07826	0.08433	0.09123
			26.7152	0.05774	0.06679	0.0776	0.08362	0.09049
			26.8121	0.05725	0.06621	0.07694	0.08291	0.08976
			26.9091	0.05676	0.06563	0.07629	0.08221	0.08903
			27.0061	0.05628	0.06506	0.07565	0.08152	0.08831
			27.103	0.0558	0.0645	0.07502	0.08083	0.0876
			27.2	0.05533	0.06394	0.07439	0.08015	0.0869
			27.297	0.05486	0.06338	0.07376	0.07948	0.0862
			27.3939	0.05439	0.06283	0.07314	0.07881	0.0855
			27.4909	0.05393	0.06229	0.07253	0.07815	0.08481
			27.5879	0.05347	0.06175	0.07192	0.07749	0.08413
			27.6849	0.05302	0.06122	0.07132	0.07684	0.08345
			27.7818	0.05257	0.06069	0.07072	0.0762	0.08278
			27.8788	0.05213	0.06016	0.07013	0.07556	0.08212
			27.9758	0.05169	0.05965	0.06954	0.07493	0.08146
			28.0727	0.05125	0.05913	0.06896	0.0743	0.0808
			28.1697	0.05082	0.05862	0.06838	0.07368	0.08016
			28.2667	0.05039	0.05812	0.06781	0.07306	0.07951
			28.3636	0.04997	0.05762	0.06724	0.07245	0.07887
			28.4606	0.04955	0.05712	0.06668	0.07184	0.07824
			28.5576	0.04914	0.05663	0.06613	0.07124	0.07762
			28.6546	0.04872	0.05614	0.06557	0.07065	0.077
			28.7515	0.04832	0.05566	0.06503	0.07006	0.07638
			28.8485	0.04791	0.05518	0.06449	0.06947	0.07577
			28.9455	0.04751	0.05471	0.06395	0.06889	0.07516
			29.0424	0.04712	0.05424	0.06342	0.06832	0.07456
			29.1394	0.04672	0.05378	0.06289	0.06775	0.07397
			29.2364	0.04633	0.05332	0.06237	0.06718	0.07338
			29.3333	0.04595	0.05286	0.06185	0.06662	0.07279
			29.4303	0.04557	0.05241	0.06134	0.06607	0.07221
			29.5273	0.04519	0.05196	0.06083	0.06552	0.07164
			29.6242	0.04481	0.05152	0.06033	0.06498	0.07106
			29.7212	0.04444	0.05108	0.05983	0.06444	0.0705
			29.8182	0.04408	0.05064	0.05933	0.0639	0.06994
			29.9152	0.04371	0.05021	0.05884	0.06337	0.06938
			30.0121	0.04335	0.04978	0.05835	0.06285	0.06883
			30.1091	0.04299	0.04936	0.05787	0.06232	0.06828
			30.2061	0.04264	0.04894	0.05739	0.06181	0.06774
			30.303	0.04229	0.04853	0.05692	0.0613	0.0672
			30.4	0.04194	0.04811	0.05645	0.06079	0.06667
			30.497	0.0416	0.04771	0.05599	0.06029	0.06614
			30.5939	0.04126	0.0473	0.05553	0.05979	0.06562
			30.6909	0.04092	0.0469	0.05507	0.05929	0.0651
			30.7879	0.04058	0.0465	0.05462	0.0588	0.06458
			30.8849	0.04025	0.04611	0.05417	0.05832	0.06407
			30.9818	0.03993	0.04572	0.05372	0.05784	0.06357
			31.0788	0.0396	0.04534	0.05328	0.05736	0.06306
			31.1758	0.03928	0.04495	0.05284	0.05689	0.06257
			31.2727	0.03896	0.04457	0.05241	0.05642	0.06207
			31.3697	0.03864	0.0442	0.05198	0.05596	0.06158
			31.4667	0.03833	0.04383	0.05156	0.0555	0.0611
			31.5636	0.03802	0.04346	0.05114	0.05504	0.06062
			31.6606	0.03771	0.04309	0.05072	0.05459	0.06014
			31.7576	0.03741	0.04273	0.0503	0.05414	0.05967
			31.8545	0.0371	0.04237	0.04989	0.05369	0.0592
			31.9515	0.03681	0.04202	0.04949	0.05325	0.05873
			32.0485	0.03651	0.04166	0.04908	0.05282	0.05827
			32.1454	0.03622	0.04132	0.04868	0.05238	0.05781
			32.2424	0.03593	0.04097	0.04829	0.05196	0.05736
			32.3394	0.03564	0.04063	0.04789	0.05153	0.05691
			32.4364	0.03535	0.04029	0.0475	0.05111	0.05646
			32.5333	0.03507	0.03995	0.04712	0.05069	0.05602
			32.6303	0.03479	0.03962	0.04674	0.05028	0.05558
			32.7273	0.03451	0.03929	0.04636	0.04987	0.05515
			32.8242	0.03424	0.03896	0.04598	0.04946	0.05472
			32.9212	0.03397	0.03864	0.04561	0.04906	0.05429
			33.0182	0.0337	0.03832	0.04524	0.04866	0.05386
			33.1151	0.03343	0.038	0.04488	0.04826	0.05344
			33.2121	0.03316	0.03768	0.04451	0.04787	0.05303
			33.3091	0.0329	0.03737	0.04415	0.04748	0.05261
			33.4061	0.03264	0.03706	0.0438	0.04709	0.0522
			33.503	0.03238	0.03675	0.04344	0.04671	0.0518
			33.6	0.03213	0.03645	0.04309	0.04633	0.05139
			33.697	0.03188	0.03615	0.04275	0.04596	0.05099
			33.7939	0.03163	0.03585	0.0424	0.04558	0.0506
			33.8909	0.03138	0.03555	0.04206	0.04521	0.0502
			33.9879	0.03113	0.03526	0.04173	0.04485	0.04981
			34.0849	0.03089	0.03497	0.04139	0.04448	0.04943
			34.1818	0.03065	0.03468	0.04106	0.04413	0.04905
			34.2788	0.03041	0.0344	0.04073	0.04377	0.04867
			34.3758	0.03017	0.03412	0.0404	0.04342	0.04829
			34.4727	0.02994	0.03384	0.04008	0.04307	0.04792
			34.5697	0.02971	0.03356	0.03976	0.04272	0.04754
			34.6667	0.02948	0.03328	0.03944	0.04237	0.04718
			34.7636	0.02925	0.03301	0.03913	0.04203	0.04681
			34.8606	0.02902	0.03274	0.03882	0.04169	0.04645
			34.9576	0.0288	0.03248	0.03851	0.04136	0.04609
			35.0545	0.02858	0.03221	0.0382	0.04103	0.04574
			35.1515	0.02836	0.03195	0.0379	0.0407	0.04539
			35.2485	0.02814	0.03169	0.0376	0.04037	0.04504
			35.3454	0.02793	0.03143	0.0373	0.04005	0.04469
			35.4424	0.02771	0.03118	0.03701	0.03973	0.04435
			35.5394	0.0275	0.03092	0.03671	0.03941	0.04401
			35.6364	0.02729	0.03067	0.03642	0.03909	0.04367
			35.7333	0.02708	0.03042	0.03613	0.03878	0.04334
			35.8303	0.02688	0.03018	0.03585	0.03847	0.043
			35.9273	0.02667	0.02993	0.03557	0.03816	0.04267
			36.0242	0.02647	0.02969	0.03529	0.03786	0.04235
			36.1212	0.02627	0.02945	0.03501	0.03756	0.04202
			36.2182	0.02607	0.02922	0.03473	0.03726	0.0417
			36.3152	0.02588	0.02898	0.03446	0.03696	0.04139
			36.4121	0.02568	0.02875	0.03419	0.03667	0.04107
			36.5091	0.02549	0.02852	0.03392	0.03638	0.04076
			36.6061	0.0253	0.02829	0.03366	0.03609	0.04045
			36.703	0.02511	0.02806	0.03339	0.0358	0.04014
			36.8	0.02492	0.02784	0.03313	0.03552	0.03983
			36.897	0.02474	0.02761	0.03287	0.03524	0.03953
			36.9939	0.02455	0.02739	0.03262	0.03496	0.03923
			37.0909	0.02437	0.02718	0.03236	0.03468	0.03893
			37.1879	0.02419	0.02696	0.03211	0.03441	0.03864
			37.2848	0.02401	0.02675	0.03186	0.03414	0.03835
			37.3818	0.02383	0.02653	0.03161	0.03387	0.03806
			37.4788	0.02366	0.02632	0.03137	0.0336	0.03777
			37.5758	0.02349	0.02611	0.03112	0.03334	0.03748
			37.6727	0.02331	0.02591	0.03088	0.03308	0.0372
			37.7697	0.02314	0.0257	0.03064	0.03282	0.03692
			37.8667	0.02297	0.0255	0.03041	0.03256	0.03664
			37.9636	0.02281	0.0253	0.03017	0.0323	0.03637
			38.0606	0.02264	0.0251	0.02994	0.03205	0.03609
			38.1576	0.02248	0.0249	0.02971	0.0318	0.03582
			38.2546	0.02231	0.02471	0.02948	0.03155	0.03555
			38.3515	0.02215	0.02451	0.02925	0.0313	0.03529
			38.4485	0.02199	0.02432	0.02903	0.03106	0.03502
			38.5455	0.02183	0.02413	0.02881	0.03082	0.03476
			38.6424	0.02168	0.02394	0.02859	0.03058	0.0345
			38.7394	0.02152	0.02375	0.02837	0.03034	0.03424
			38.8364	0.02137	0.02357	0.02815	0.0301	0.03399
			38.9333	0.02121	0.02339	0.02794	0.02987	0.03373
			39.0303	0.02106	0.0232	0.02772	0.02964	0.03348
			39.1273	0.02091	0.02302	0.02751	0.02941	0.03323
			39.2242	0.02077	0.02284	0.0273	0.02918	0.03299
			39.3212	0.02062	0.02267	0.0271	0.02896	0.03274
			39.4182	0.02047	0.02249	0.02689	0.02873	0.0325
			39.5151	0.02033	0.02232	0.02669	0.02851	0.03226
			39.6121	0.02019	0.02215	0.02649	0.02829	0.03202
			39.7091	0.02004	0.02198	0.02629	0.02807	0.03178
			39.8061	0.0199	0.02181	0.02609	0.02786	0.03155
			39.903	0.01976	0.02164	0.02589	0.02764	0.03131
			40	0.01963	0.02147	0.0257	0.02743	0.03108
			40.097	0.01949	0.02131	0.0255	0.02722	0.03085
			40.1939	0.01936	0.02115	0.02531	0.02701	0.03062
			40.2909	0.01922	0.02099	0.02512	0.0268	0.0304
			40.3879	0.01909	0.02083	0.02493	0.0266	0.03018
			40.4849	0.01896	0.02067	0.02475	0.0264	0.02995
			40.5818	0.01883	0.02051	0.02456	0.02619	0.02973
			40.6788	0.0187	0.02035	0.02438	0.02599	0.02952
			40.7758	0.01857	0.0202	0.0242	0.0258	0.0293
			40.8727	0.01844	0.02005	0.02402	0.0256	0.02909
			40.9697	0.01832	0.0199	0.02384	0.02541	0.02887
			41.0667	0.01819	0.01975	0.02366	0.02521	0.02866
			41.1636	0.01807	0.0196	0.02349	0.02502	0.02845
			41.2606	0.01795	0.01945	0.02331	0.02483	0.02825
			41.3576	0.01783	0.0193	0.02314	0.02464	0.02804
			41.4545	0.01771	0.01916	0.02297	0.02446	0.02784
			41.5515	0.01759	0.01902	0.0228	0.02427	0.02764
			41.6485	0.01747	0.01887	0.02263	0.02409	0.02744
			41.7454	0.01736	0.01873	0.02247	0.02391	0.02724
			41.8424	0.01724	0.01859	0.0223	0.02373	0.02704
			41.9394	0.01713	0.01846	0.02214	0.02355	0.02685
			42.0364	0.01701	0.01832	0.02198	0.02338	0.02665
			42.1333	0.0169	0.01818	0.02182	0.0232	0.02646
			42.2303	0.01679	0.01805	0.02166	0.02303	0.02627
			42.3273	0.01668	0.01792	0.0215	0.02285	0.02608
			42.4242	0.01657	0.01778	0.02134	0.02268	0.02589
			42.5212	0.01646	0.01765	0.02119	0.02251	0.02571
			42.6182	0.01635	0.01752	0.02104	0.02235	0.02552
			42.7152	0.01625	0.0174	0.02088	0.02218	0.02534
			42.8121	0.01614	0.01727	0.02073	0.02202	0.02516
			42.9091	0.01604	0.01714	0.02058	0.02185	0.02498
			43.0061	0.01594	0.01702	0.02044	0.02169	0.0248
			43.103	0.01583	0.01689	0.02029	0.02153	0.02463
			43.2	0.01573	0.01677	0.02014	0.02137	0.02445
			43.297	0.01563	0.01665	0.02	0.02121	0.02428
			43.3939	0.01553	0.01653	0.01986	0.02106	0.0241
			43.4909	0.01544	0.01641	0.01971	0.0209	0.02393
			43.5879	0.01534	0.01629	0.01957	0.02075	0.02376
			43.6848	0.01524	0.01617	0.01943	0.0206	0.0236
			43.7818	0.01515	0.01606	0.0193	0.02045	0.02343
			43.8788	0.01505	0.01594	0.01916	0.0203	0.02327
			43.9758	0.01496	0.01583	0.01902	0.02015	0.0231
			44.0727	0.01486	0.01572	0.01889	0.02	0.02294
			44.1697	0.01477	0.0156	0.01876	0.01986	0.02278
			44.2667	0.01468	0.01549	0.01862	0.01971	0.02262
			44.3636	0.01459	0.01538	0.01849	0.01957	0.02246
			44.4606	0.0145	0.01527	0.01836	0.01943	0.0223
			44.5576	0.01441	0.01517	0.01824	0.01929	0.02215
			44.6546	0.01432	0.01506	0.01811	0.01915	0.02199
			44.7515	0.01424	0.01495	0.01798	0.01901	0.02184
			44.8485	0.01415	0.01485	0.01786	0.01887	0.02169
			44.9455	0.01406	0.01474	0.01773	0.01874	0.02154
			45.0424	0.01398	0.01464	0.01761	0.0186	0.02139
			45.1394	0.01389	0.01454	0.01749	0.01847	0.02124
			45.2364	0.01381	0.01444	0.01737	0.01834	0.02109
			45.3333	0.01373	0.01434	0.01725	0.01821	0.02095
			45.4303	0.01365	0.01424	0.01713	0.01808	0.0208
			45.5273	0.01357	0.01414	0.01701	0.01795	0.02066
			45.6242	0.01349	0.01404	0.01689	0.01782	0.02052
			45.7212	0.01341	0.01395	0.01678	0.01769	0.02038
			45.8182	0.01333	0.01385	0.01666	0.01757	0.02024
			45.9151	0.01325	0.01376	0.01655	0.01744	0.0201
			46.0121	0.01317	0.01366	0.01644	0.01732	0.01996
			46.1091	0.0131	0.01357	0.01633	0.0172	0.01983
			46.2061	0.01302	0.01348	0.01622	0.01708	0.01969
			46.303	0.01294	0.01338	0.01611	0.01696	0.01956
			46.4	0.01287	0.01329	0.016	0.01684	0.01943
			46.497	0.0128	0.0132	0.01589	0.01672	0.01929
			46.5939	0.01272	0.01312	0.01578	0.0166	0.01916
			46.6909	0.01265	0.01303	0.01568	0.01649	0.01903
			46.7879	0.01258	0.01294	0.01557	0.01637	0.01891
			46.8849	0.01251	0.01285	0.01547	0.01626	0.01878
			46.9818	0.01244	0.01277	0.01536	0.01614	0.01865
			47.0788	0.01237	0.01268	0.01526	0.01603	0.01853
			47.1758	0.0123	0.0126	0.01516	0.01592	0.0184
			47.2727	0.01223	0.01251	0.01506	0.01581	0.01828
			47.3697	0.01216	0.01243	0.01496	0.0157	0.01816
			47.4667	0.0121	0.01235	0.01486	0.01559	0.01804
			47.5636	0.01203	0.01227	0.01477	0.01549	0.01792
			47.6606	0.01196	0.01219	0.01467	0.01538	0.0178
			47.7576	0.0119	0.01211	0.01457	0.01528	0.01768
			47.8546	0.01183	0.01203	0.01448	0.01517	0.01756
			47.9515	0.01177	0.01195	0.01438	0.01507	0.01745
			48.0485	0.01171	0.01187	0.01429	0.01496	0.01733
			48.1454	0.01164	0.0118	0.0142	0.01486	0.01722
			48.2424	0.01158	0.01172	0.01411	0.01476	0.01711
			48.3394	0.01152	0.01164	0.01401	0.01466	0.01699
			48.4364	0.01146	0.01157	0.01392	0.01456	0.01688
			48.5333	0.0114	0.0115	0.01383	0.01447	0.01677
			48.6303	0.01134	0.01142	0.01375	0.01437	0.01666
			48.7273	0.01128	0.01135	0.01366	0.01427	0.01655
			48.8242	0.01122	0.01128	0.01357	0.01418	0.01645
			48.9212	0.01116	0.01121	0.01348	0.01408	0.01634

[truncated: 9 more sheets: Supplementary Figure 4, Supplementary Figure 5, Supplementary Figure 6, Supplementary Figure 7, Supplementary Figure 8, Supplementary Figure 9, Supplementary Figure 11, Supplementary Figure 12, Supplementary Figure 13]
